# Supplementary material for: Genotype imputation and polygenic score estimation in northwestern Russian population
Source: PLoS One. 2022 Jun 28;17(6):e0269434. doi: 10.1371/journal.pone.0269434 (PMC9239469; doi:10.1371/journal.pone.0269434)
Supplement: S1 File — (GZ) [file pone.0269434.s002.gz]

Archive with 1 entries (1 files):
- Nikita Kolosov - GenotypedVars.tsv
