# Supplementary material for: Genotype imputation and polygenic score estimation in northwestern Russian population
Source: PLoS One. 2022 Jun 28;17(6):e0269434. doi: 10.1371/journal.pone.0269434 (PMC9239469; doi:10.1371/journal.pone.0269434)
Supplement: S1 File — (GZ) [file pone.0269434.s002.gz › Nikita Kolosov - GenotypedVars.tsv]

NEW_ID	AF	MAF	HWE	ExcHet	F_MISSING	GC_SCORE
1_727841_G_A	0.0823045	0.0823045	1	0.506392	0.0161943	0.489
1_752721_A_G	0.785106	0.214894	0.848049	0.467193	0.048583	0.802
1_759036_G_A	0.0622407	0.0622407	0.607961	0.382125	0.0242915	0.759
1_794332_G_A	0.0850202	0.0850202	1	0.459633	0	0.526
1_801536_T_G	0.0223577	0.0223577	0.107952	0.995994	0.00404858	0.839
1_815421_T_C	0.153333	0.153333	0.195961	0.136054	0.696356	0.586
1_834830_G_A	0.0101215	0.0101215	1	0.979778	0	0.864
1_835092_T_G	0.034413	0.034413	0.24789	0.97351	0	0.824
1_838555_C_A	0.352201	0.352201	9.28843e-06	5.32977e-06	0.356275	0.804
1_838665_T_C	0.0161943	0.0161943	1	0.944069	0	0.768
1_840753_T_C	0.404082	0.404082	0.290323	0.889851	0.00809717	0.773
1_846808_C_T	0.185714	0.185714	0.290287	0.90475	0.00809717	0.906
1_851390_G_T	0.0364372	0.0364372	1	0.725305	0	0.894
1_854250_A_G	0.180672	0.180672	0.185374	0.94862	0.0364372	0.797
1_861808_A_G	0.961538	0.0384615	1	0.697877	0	0.869
1_866893_T_C	0.582645	0.417355	0.89477	0.651605	0.0202429	0.818
1_868404_C_T	0.99187	0.00813008	1	0.987793	0.00404858	0.795
1_872952_C_T	0.034413	0.034413	1	0.75211	0	0.815
1_878331_C_T	0.0161943	0.0161943	1	0.944069	0	0.873
1_879911_G_A	0.0425101	0.0425101	1	0.641694	0	0.893
1_881627_G_A	0.62753	0.37247	0.786405	0.43085	0	0.816
1_884767_G_A	0.0384615	0.0384615	1	0.697877	0	0.777
1_888659_T_C	0.942857	0.0571429	1	0.441411	0.00809717	0.852
1_889238_G_A	0.0528455	0.0528455	1	0.498065	0.00404858	0.79
1_894573_G_A	0.888211	0.111789	1	0.643136	0.00404858	0.88
1_897564_T_C	0.92915	0.0708502	1	0.655731	0	0.781
1_900730_G_A	0.898785	0.101215	1	0.535659	0	0.811
1_903321_G_A	0.848361	0.151639	0.457956	0.836745	0.0121457	0.74
1_910473_G_A	0.109756	0.109756	0.326846	0.178631	0.00404858	0.764
1_911101_C_T	0.0323887	0.0323887	1	0.778157	0	0.786
1_917640_G_A	0.239837	0.239837	0.86098	0.428496	0.00404858	0.863
1_918573_A_G	0.606122	0.393878	0.286239	0.891496	0.00809717	0.799
1_919419_T_C	0.744813	0.255187	0.0628936	0.0386278	0.0242915	0.738
1_919501_G_T	0.607287	0.392713	0.184868	0.92984	0	0.86
1_919855_G_A	0.15587	0.15587	0.468403	0.249762	0	0.846
1_919927_G_A	0.00609756	0.00609756	1	0.99389	0.00404858	0.88
1_957898_G_T	0.353909	0.353909	1	0.521577	0.0161943	0.834
1_959509_T_G	0.0870445	0.0870445	0.702814	0.727865	0	0.742
1_974894_C_T	0.920732	0.0792683	1	0.54171	0.00404858	0.889
1_978762_G_A	0.00607287	0.00607287	1	0.993915	0	0.814
1_978974_G_A	0.0161943	0.0161943	1	0.944069	0	0.899
1_979397_G_A	0.0101626	0.0101626	1	0.979696	0.00404858	0.892
1_979748_A_T	0.0465587	0.0465587	1	0.584623	0	0.757
1_983243_C_T	0.00607287	0.00607287	1	0.993915	0	0.872
1_984971_G_A	0.0142276	0.0142276	1	0.957667	0.00404858	0.792
1_985460_T_C	0.0789474	0.0789474	0.0507218	0.989623	0	0.786
1_987253_C_T	0.0182927	0.0182927	1	0.928244	0.00404858	0.874
1_988902_C_A	0.0101215	0.0101215	1	0.979778	0	0.844
1_990417_T_C	0.298781	0.298781	0.0470237	0.0245974	0.00404858	0.885
1_998395_A_G	0.73374	0.26626	0.744689	0.395924	0.00404858	0.887
1_1004331_C_T	0.0546559	0.0546559	1	0.471798	0	0.806
1_1018704_A_G	0.556911	0.443089	0.439526	0.24479	0.00404858	0.819
1_1022223_G_A	0.0323887	0.0323887	1	0.778157	0	0.784
1_1022423_G_A	0.0384615	0.0384615	1	0.697877	0	0.824
1_1023114_G_A	0.0121457	0.0121457	1	0.96976	0	0.81
1_1023788_C_T	0.157895	0.157895	1	0.592038	0	0.809
1_1026428_G_A	0.0263158	0.0263158	0.00843341	0.99979	0	0.868
1_1026913_C_T	0.0426829	0.0426829	1	0.640487	0.00404858	0.805
1_1027888_C_T	0.0384615	0.0384615	0.302123	0.958439	0	0.891
1_1030374_G_A	0.0526316	0.0526316	1	0.499551	0	0.915
1_1031540_A_G	0.75813	0.24187	0.384433	0.867094	0.00404858	0.766
1_1040026_T_C	0.150407	0.150407	1	0.516597	0.00404858	0.867
1_1045331_G_A	0.00607287	0.00607287	1	0.993915	0	0.774
1_1045606_A_C	0.0101215	0.0101215	1	0.979778	0	0.541
1_1054091_C_T	0.01417	0.01417	1	0.957837	0	0.795
1_1062638_C_A	0.546559	0.453441	0.123193	0.96064	0	0.826
1_1065296_T_C	0.714286	0.285714	1	0.578517	0.00809717	0.836
1_1065726_T_C	0.0283401	0.0283401	1	0.827447	0	0.869
1_1068883_G_A	0.22449	0.22449	0.465616	0.262457	0.00809717	0.879
1_1070467_G_A	0.0202429	0.0202429	1	0.911298	0	0.882
1_1072181_C_T	0.0242915	0.0242915	1	0.872144	0	0.861
1_1079198_T_C	0.246964	0.246964	0.864125	0.441567	0	0.844
1_1079261_G_A	0.0202429	0.0202429	1	0.911298	0	0.825
1_1092071_C_A	0.0182186	0.0182186	1	0.928529	0	0.796
1_1092205_G_T	0.017316	0.017316	1	0.940251	0.0647773	0.864
1_1092563_G_T	0.0465587	0.0465587	1	0.584623	0	0.781
1_1095130_T_C	0.301619	0.301619	0.226501	0.120394	0	0.891
1_1097335_T_G	0.933198	0.0668016	1	0.708944	0	0.777
1_1099840_A_G	0.00813008	0.00813008	1	0.987793	0.00404858	0.824
1_1103150_G_A	0.297571	0.297571	0.170917	0.0954231	0	0.707
1_1104584_T_C	0.0325203	0.0325203	1	0.777338	0.00404858	0.833
1_1107307_A_G	0.160156	0.160156	0.0417913	0.0217574	0.481781	0.794
1_1110019_A_G	0.0910931	0.0910931	1	0.675874	0	0.831
1_1110557_T_C	0.025	0.025	1	0.868586	0.0283401	0.906
1_1112982_C_T	0.143725	0.143725	1	0.610438	0	0.753
1_1113121_G_A	0.0910931	0.0910931	1	0.675874	0	0.843
1_1115503_T_C	0.0404858	0.0404858	1	0.669962	0	0.787
1_1115548_G_A	0.0162602	0.0162602	1	0.943845	0.00404858	0.724
1_1118578_G_A	0.0394191	0.0394191	0.0435048	0.996732	0.0242915	0.774
1_1119546_G_T	0.048583	0.048583	1	0.556074	0	0.841
1_1120431_G_A	0.034413	0.034413	1	0.75211	0	0.833
1_1120536_G_A	0.0121951	0.0121951	1	0.969637	0.00404858	0.802
1_1127561_T_C	0.0203252	0.0203252	1	0.910947	0.00404858	0.832
1_1130727_A_C	0.11336	0.11336	0.333407	0.148097	0	0.826
1_1144196_T_C	0.0283401	0.0283401	0.172553	0.988339	0	0.764
1_1158277_G_A	0.107287	0.107287	0.327326	0.198471	0	0.767
1_1158357_A_G	0.107287	0.107287	0.327326	0.198471	0	0.66
1_1171417_C_T	0.376518	0.376518	1	0.565864	0	0.827
1_1178925_G_A	0.111336	0.111336	1	0.646213	0	0.91
1_1183397_C_T	0.093361	0.093361	0.703069	0.364077	0.0242915	0.849
1_1183442_A_G	0.111336	0.111336	1	0.646213	0	0.86
1_1190523_C_T	0.0242915	0.0242915	0.127856	0.994097	0	0.84
1_1195883_G_A	0.00607287	0.00607287	1	0.993915	0	0.891
1_1196374_C_T	0.00809717	0.00809717	1	0.987842	0	0.865
1_1203938_T_C	0.0384615	0.0384615	1	0.697877	0	0.775
1_1210744_G_A	0.00607287	0.00607287	1	0.993915	0	0.858
1_1215260_T_C	0.0242915	0.0242915	1	0.872144	0	0.796
1_1218655_C_T	0.0518018	0.0518018	1	0.548525	0.101215	0.725
1_1220136_A_G	0.0303644	0.0303644	1	0.803313	0	0.817
1_1220954_G_A	0.0263158	0.0263158	1	0.850431	0	0.872
1_1221138_G_A	0.0202429	0.0202429	1	0.911298	0	0.911
1_1222958_C_T	0.00854701	0.00854701	1	0.987166	0.0526316	0.763
1_1227897_A_G	0.0142276	0.0142276	1	0.957667	0.00404858	0.73
1_1239797_G_A	0.0182927	0.0182927	1	0.928244	0.00404858	0.829
1_1239847_C_T	0.0242915	0.0242915	1	0.872144	0	0.866
1_1247494_T_C	0.809717	0.190283	0.408251	0.861783	0	0.865
1_1254255_G_A	0.00809717	0.00809717	1	0.987842	0	0.754
1_1258246_A_C	0.937247	0.062753	1	0.759024	0	0.874
1_1269554_T_C	0.969512	0.0304878	1	0.802576	0.00404858	0.853
1_1270132_G_A	0.0222672	0.0222672	1	0.89247	0	0.895
1_1302995_A_G	0.0388128	0.0388128	0.00204664	0.999933	0.11336	0.676
1_1305561_C_T	0.123482	0.123482	0.77318	0.694888	0	0.772
1_1309405_T_C	0.0121951	0.0121951	1	0.969637	0.00404858	0.811
1_1314707_A_G	0.959514	0.0404858	1	0.669962	0	0.693
1_1316247_A_G	0.117886	0.117886	1	0.557224	0.00404858	0.887
1_1316887_G_A	0.0202429	0.0202429	1	0.911298	0	0.881
1_1335302_C_T	0.0668016	0.0668016	1	0.708944	0	0.901
1_1335790_A_G	0.184211	0.184211	0.287912	0.909687	0	0.805
1_1341185_A_G	0.00607287	0.00607287	1	0.993915	0	0.806
1_1342394_G_A	0.0182186	0.0182186	1	0.928529	0	0.757
1_1361130_T_C	0.0668016	0.0668016	0.0807655	0.984809	0	0.861
1_1365759_G_A	0.0688259	0.0688259	0.317331	0.906006	0	0.91
1_1373373_G_A	0.139676	0.139676	0.435338	0.260641	0	0.871
1_1374436_C_T	0.0163265	0.0163265	1	0.943618	0.00809717	0.822
1_1377535_G_A	0.0299145	0.0299145	1	0.818527	0.0526316	0.875
1_1386089_C_T	0.0101215	0.0101215	1	0.979778	0	0.847
1_1400170_G_A	0.0182186	0.0182186	1	0.928529	0	0.91
1_1425753_T_C	0.0121457	0.0121457	1	0.96976	0	0.88
1_1446390_G_T	0.00612245	0.00612245	1	0.993865	0.00809717	0.804
1_1447325_G_A	0.125506	0.125506	0.776715	0.44448	0	0.813
1_1449501_G_A	0.0182186	0.0182186	1	0.928529	0	0.869
1_1450947_A_C	0.0404858	0.0404858	0.330038	0.949113	0	0.782
1_1453373_A_G	0.226891	0.226891	0.0156688	0.995775	0.0364372	0.538
1_1465382_A_G	0.0425101	0.0425101	0.358306	0.938513	0	0.885
1_1467322_T_G	0.0163934	0.0163934	1	0.943391	0.0121457	0.833
1_1470807_C_T	0.034413	0.034413	0.24789	0.97351	0	0.788
1_1485984_C_A	0.0222672	0.0222672	0.10753	0.996026	0	0.888
1_1487059_G_A	0.0222672	0.0222672	0.10753	0.996026	0	0.872
1_1489670_C_T	0.23374	0.23374	0.593588	0.78055	0.00404858	0.775
1_1500925_G_A	0.00809717	0.00809717	1	0.987842	0	0.8
1_1501089_G_A	0.00809717	0.00809717	1	0.987842	0	0.8
1_1510724_C_T	0.0263158	0.0263158	1	0.850431	0	0.781
1_1512885_C_T	0.0101215	0.0101215	1	0.979778	0	0.796
1_1521805_A_G	0.360324	0.360324	1	0.561424	0	0.777
1_1525437_G_A	0.01417	0.01417	1	0.957837	0	0.802
1_1543311_G_A	0.350202	0.350202	0.67484	0.742885	0	0.815
1_1555396_C_T	0.0425101	0.0425101	1	0.641694	0	0.87
1_1555718_G_A	0.0284553	0.0284553	1	0.826792	0.00404858	0.755
1_1560103_C_T	0.202429	0.202429	0.695627	0.723155	0	0.882
1_1603163_C_T	0.210526	0.210526	0.338693	0.183048	0	0.856
1_1619767_C_T	0.20122	0.20122	0.234128	0.922274	0.00404858	0.737
1_1664124_T_C	0.882114	0.117886	0.545902	0.313515	0.00404858	0.764
1_1686081_G_A	0.0303644	0.0303644	1	0.803313	0	0.771
1_1686962_C_T	0.540816	0.459184	0.197771	0.937838	0.00809717	0.783
1_1688096_C_T	0.00809717	0.00809717	1	0.987842	0	0.815
1_1689225_C_T	0.0202429	0.0202429	1	0.911298	0	0.797
1_1692989_G_A	0.0870445	0.0870445	0.40707	0.904311	0	0.833
1_1695831_C_T	0.908907	0.0910931	0.702814	0.378688	0	0.897
1_1706136_T_C	0.900442	0.0995575	0.70589	0.326074	0.0850202	0.861
1_1715011_C_A	0.221739	0.221739	0.565544	0.809985	0.0688259	0.745
1_1733219_A_G	0.692308	0.307692	0.371013	0.203658	0	0.816
1_1749412_T_G	0.01417	0.01417	1	0.957837	0	0.882
1_1766856_A_G	0.034413	0.034413	0.24789	0.97351	0	0.867
1_1776269_C_A	0.436992	0.436992	0.301363	0.885967	0.00404858	0.82
1_1777077_T_C	0.0101215	0.0101215	1	0.979778	0	0.783
1_1810090_C_T	0.238866	0.238866	0.486796	0.810628	0	0.798
1_1847531_C_T	0.0688259	0.0688259	1	0.682669	0	0.849
1_1854546_C_T	0.0691057	0.0691057	1	0.68085	0.00404858	0.824
1_1859176_T_C	0.0693878	0.0693878	1	0.679016	0.00809717	0.894
1_1860997_G_A	0.0688259	0.0688259	1	0.682669	0	0.825
1_1865298_A_G	0.554878	0.445122	0.796239	0.68681	0.00404858	0.899
1_1881361_C_T	0.082996	0.082996	1	0.487523	0	0.818
1_1885769_G_A	0.0850202	0.0850202	1	0.459633	0	0.834
1_1886370_G_A	0.022541	0.022541	1	0.891195	0.0121457	0.794
1_1886863_T_C	0.0283401	0.0283401	1	0.827447	0	0.828
1_1887019_A_G	0.836032	0.163968	0.48996	0.81769	0	0.687
1_1888193_C_A	0.251012	0.251012	0.866297	0.64132	0	0.886
1_1891034_C_T	0.0632653	0.0632653	1	0.75603	0.00809717	0.75
1_1891156_C_T	0.0691057	0.0691057	1	0.68085	0.00404858	0.776
1_1899861_C_T	0.216599	0.216599	0.258605	0.127904	0	0.779
1_1900232_T_C	0.416667	0.416667	0.896225	0.491426	0.00404858	0.771
1_1906789_C_T	0.0546559	0.0546559	1	0.471798	0	0.808
1_1914487_A_G	0.356275	0.356275	0.78201	0.420345	0	0.886
1_1923129_A_G	0.59633	0.40367	0.000676729	0.000348783	0.117409	0.868
1_1923507_C_T	0.00607287	0.00607287	1	0.993915	0	0.818
1_1930754_C_T	0.260163	0.260163	0.0697913	0.0439056	0.00404858	0.793
1_1933267_G_A	0.0384615	0.0384615	0.302123	0.958439	0	0.801
1_1939826_C_T	0.184211	0.184211	0.831854	0.701214	0	0.877
1_1941929_G_A	0.626016	0.373984	0.341177	0.874412	0.00404858	0.813
1_1946591_G_A	0.817073	0.182927	0.520207	0.842427	0.00404858	0.597
1_1954179_G_A	0.00816326	0.00816326	1	0.987743	0.00809717	0.765
1_1962633_A_G	0.178138	0.178138	0.830335	0.46628	0	0.86
1_1964852_G_T	0.00609756	0.00609756	1	0.99389	0.00404858	0.729
1_1966453_C_T	0.0850622	0.0850622	1	0.473254	0.0242915	0.631
1_1967404_G_A	0.0283401	0.0283401	1	0.827447	0	0.893
1_1969601_G_A	0.050813	0.050813	0.473763	0.881802	0.00404858	0.885
1_1969752_C_T	0.0283401	0.0283401	1	0.827447	0	0.781
1_1978655_G_A	0.0222672	0.0222672	1	0.89247	0	0.849
1_1979842_A_G	0.0263158	0.0263158	1	0.850431	0	0.9
1_1985705_G_A	0.018595	0.018595	0.0729184	0.998396	0.0202429	0.852
1_1986754_G_T	0.0527523	0.0527523	1	0.542183	0.117409	0.78
1_1991162_G_A	0.168016	0.168016	0.0696221	0.978164	0	0.892
1_2000337_G_A	0.0566802	0.0566802	0.555479	0.826405	0	0.804
1_2008688_T_C	0.172065	0.172065	0.376836	0.221514	0	0.797
1_2008959_A_C	0.0222672	0.0222672	1	0.89247	0	0.874
1_2009294_T_C	0.00809717	0.00809717	1	0.987842	0	0.81
1_2011958_A_G	0.319838	0.319838	0.000726243	0.999822	0	0.913
1_2019070_G_A	0.135628	0.135628	0.785627	0.721508	0	0.808
1_2020905_C_T	0.143725	0.143725	0.606383	0.781613	0	0.872
1_2024256_A_G	0.322449	0.322449	0.00116981	0.999778	0.00809717	0.778
1_2028060_C_T	0.034413	0.034413	1	0.75211	0	0.88
1_2038824_G_A	0.510121	0.489879	0.30988	0.176114	0	0.795
1_2040936_T_C	0.906883	0.0931174	1	0.648737	0	0.854
1_2047584_T_C	0.912955	0.0870445	1	0.432122	0	0.743
1_2055856_G_A	0.910931	0.0890688	0.702814	0.405105	0	0.887
1_2056115_A_G	0.220648	0.220648	0.0398182	0.990954	0	0.786
1_2067708_G_A	0.0528455	0.0528455	1	0.498065	0.00404858	0.706
1_2069172_C_T	0.313765	0.313765	0.376997	0.212112	0	0.921
1_2071340_C_A	0.609312	0.390688	0.789111	0.696602	0	0.778
1_2077409_A_G	0.315041	0.315041	0.555173	0.298151	0.00404858	0.908
1_2082829_G_A	0.0748988	0.0748988	1	0.60038	0	0.787
1_2091762_C_T	0.00609756	0.00609756	1	0.99389	0.00404858	0.774
1_2093124_G_A	0.0283401	0.0283401	1	0.827447	0	0.787
1_2098512_G_A	0.0303644	0.0303644	1	0.803313	0	0.902
1_2099882_G_A	0.00809717	0.00809717	1	0.987842	0	0.871
1_2110848_T_G	0.204453	0.204453	0.556153	0.813491	0	0.774
1_2139916_C_T	0.00607287	0.00607287	1	0.993915	0	0.895
1_2142496_C_T	0.0222672	0.0222672	1	0.89247	0	0.905
1_2145254_C_T	0.0116279	0.0116279	1	0.976772	0.129555	0.89
1_2167149_C_T	0.439271	0.439271	0.0288162	0.0186113	0	0.82
1_2168604_C_T	0.0647773	0.0647773	0.265566	0.931157	0	0.81
1_2173179_A_G	0.0890688	0.0890688	0.00643384	0.99896	0	0.871
1_2184755_C_T	0.0162602	0.0162602	1	0.943845	0.00404858	0.64
1_2186115_G_A	0.0202429	0.0202429	1	0.911298	0	0.906
1_2189580_C_T	0.0688259	0.0688259	0.0190317	0.997291	0	0.905
1_2205527_A_G	0.584444	0.415556	0.410585	0.849742	0.0890688	0.667
1_2205548_A_C	0.589069	0.410931	0.694971	0.387834	0	0.804
1_2205581_C_A	0.461538	0.461538	0.525026	0.779709	0	0.78
1_2209780_G_A	0.0303644	0.0303644	1	0.803313	0	0.87
1_2216368_T_G	0.413223	0.413223	0.690996	0.729378	0.0202429	0.683
1_2216391_A_G	0.292531	0.292531	0.755354	0.378457	0.0242915	0.877
1_2218100_C_T	0.117769	0.117769	0.753885	0.780248	0.0202429	0.834
1_2218129_T_C	0.0789474	0.0789474	0.652227	0.819687	0	0.845
1_2220425_T_C	0.63843	0.36157	0.333651	0.866226	0.0202429	0.701
1_2220649_C_T	0.465587	0.465587	0.524625	0.784934	0	0.902
1_2223866_C_T	0.422449	0.422449	0.896358	0.489843	0.00809717	0.898
1_2225251_C_T	0.334694	0.334694	0.251015	0.135056	0.00809717	0.872
1_2225284_G_A	0.38664	0.38664	0.421728	0.839542	0	0.758
1_2225412_T_C	0.173469	0.173469	0.0229415	0.995685	0.00809717	0.83
1_2234251_A_G	0.8583	0.1417	0.000769322	0.999845	0	0.894
1_2237020_T_G	0.00826446	0.00826446	1	0.987591	0.0202429	0.829
1_2238727_G_A	0.0121457	0.0121457	1	0.96976	0	0.804
1_2240074_A_G	0.0182186	0.0182186	1	0.928529	0	0.906
1_2240383_C_T	0.151822	0.151822	0.619088	0.298064	0	0.827
1_2249577_G_A	0.0228426	0.0228426	1	0.910836	0.202429	0.839
1_2251160_T_C	0.224696	0.224696	0.201797	0.931722	0	0.838
1_2251822_G_A	0.0364807	0.0364807	1	0.738875	0.0566802	0.828
1_2253369_C_A	0.0242915	0.0242915	1	0.872144	0	0.907
1_2254558_C_T	0.034413	0.034413	0.24789	0.97351	0	0.836
1_2256217_G_T	0.0196629	0.0196629	1	0.941681	0.279352	0.713
1_2261222_C_A	0.181633	0.181633	1	0.594867	0.00809717	0.805
1_2265958_C_T	0.0404858	0.0404858	1	0.669962	0	0.777
1_2270170_A_G	0.0121457	0.0121457	1	0.96976	0	0.851
1_2273144_A_G	0.508299	0.491701	0.0935537	0.971298	0.0242915	0.832
1_2273905_T_C	0.390244	0.390244	0.504141	0.801535	0.00404858	0.758
1_2277392_G_A	0.00809717	0.00809717	1	0.987842	0	0.865
1_2280661_G_A	0.530488	0.469512	0.0544837	0.984365	0.00404858	0.914
1_2281726_A_C	0.186992	0.186992	0.146211	0.948932	0.00404858	0.817
1_2283117_C_T	0.163968	0.163968	0.25132	0.910244	0	0.796
1_2283266_T_C	0.185714	0.185714	1	0.532541	0.00809717	0.715
1_2294349_C_T	0.010917	0.010917	1	0.97819	0.0728745	0.891
1_2301212_C_T	0.0222672	0.0222672	1	0.89247	0	0.885
1_2301609_G_T	0.235772	0.235772	0.15487	0.957004	0.00404858	0.813
1_2303512_G_A	0.0242915	0.0242915	1	0.872144	0	0.79
1_2306695_C_T	0.373984	0.373984	0.586434	0.313679	0.00404858	0.849
1_2308029_G_A	0.072314	0.072314	0.619823	0.265805	0.0202429	0.616
1_2311393_A_G	0.242915	0.242915	0.228856	0.916447	0	0.778
1_2312395_C_T	0.77572	0.22428	0.853398	0.41422	0.0161943	0.777
1_2315032_G_A	0.0222672	0.0222672	0.10753	0.996026	0	0.808
1_2318653_G_A	0.0182186	0.0182186	1	0.928529	0	0.85
1_2325548_G_A	0.0263158	0.0263158	1	0.850431	0	0.826
1_2329212_G_A	0.0323887	0.0323887	0.0205958	0.999054	0	0.91
1_2329808_A_G	0.904472	0.0955285	1	0.618355	0.00404858	0.812
1_2330190_T_G	0.417004	0.417004	0.00583836	0.00324656	0	0.828
1_2331139_G_A	0.00809717	0.00809717	1	0.987842	0	0.89
1_2337560_G_A	0.0242915	0.0242915	1	0.872144	0	0.801
1_2338569_T_C	0.857724	0.142276	1	0.635334	0.00404858	0.781
1_2338658_G_A	0.0263158	0.0263158	0.149569	0.991567	0	0.813
1_2339395_A_G	0.805668	0.194332	0.224307	0.129293	0	0.819
1_2341060_C_T	0.202429	0.202429	0.241472	0.911761	0	0.798
1_2348983_G_A	0.0546559	0.0546559	1	0.471798	0	0.849
1_2351699_T_C	0.311741	0.311741	1	0.573776	0	0.818
1_2352146_C_T	0.256098	0.256098	0.319671	0.876431	0.00404858	0.885
1_2353116_T_C	0.025641	0.025641	0.134626	0.993434	0.0526316	0.907
1_2353972_T_C	0.0101215	0.0101215	1	0.979778	0	0.75
1_2355223_T_C	0.176113	0.176113	0.184167	0.953122	0	0.784
1_2355400_A_G	0.184211	0.184211	0.203798	0.113485	0	0.831
1_2357367_C_T	0.0384615	0.0384615	1	0.697877	0	0.881
1_2362827_C_T	0.299595	0.299595	0.648804	0.31967	0	0.871
1_2368775_T_C	0.45935	0.45935	0.521315	0.278886	0.00404858	0.786
1_2369021_T_C	0.0647773	0.0647773	1	0.734434	0	0.817
1_2372858_T_C	0.58502	0.41498	0.599973	0.308172	0	0.851
1_2372874_C_T	0.01417	0.01417	1	0.957837	0	0.856
1_2372940_C_T	0.0789474	0.0789474	0.652227	0.819687	0	0.79
1_2374120_C_T	0.295547	0.295547	1	0.507039	0	0.862
1_2380384_C_T	0.0121457	0.0121457	1	0.96976	0	0.895
1_2387101_C_T	0.481633	0.481633	0.371336	0.205672	0.00809717	0.697
1_2389152_G_A	0.294715	0.294715	0.540807	0.29629	0.00404858	0.884
1_2392648_G_C	0.487755	0.487755	0.125831	0.0735666	0.00809717	0.885
1_2401668_C_T	0.0142276	0.0142276	1	0.957667	0.00404858	0.883
1_2413166_A_G	0.0323887	0.0323887	1	0.778157	0	0.906
1_2415545_C_T	0.0263158	0.0263158	1	0.850431	0	0.716
1_2418935_C_T	0.649798	0.350202	0.484371	0.823962	0	0.89
1_2435738_G_A	0.00607287	0.00607287	1	0.993915	0	0.836
1_2441020_G_A	0.0304878	0.0304878	1	0.802576	0.00404858	0.81
1_2441358_T_C	0.259109	0.259109	0.621179	0.750354	0	0.804
1_2444953_C_T	0.0286885	0.0286885	0.174533	0.988059	0.0121457	0.886
1_2449924_G_A	0.00607287	0.00607287	1	0.993915	0	0.869
1_2454709_T_C	0.702429	0.297571	0.879439	0.470953	0	0.83
1_2455862_C_T	0.0506073	0.0506073	1	0.527679	0	0.805
1_2455863_A_C	0.0142276	0.0142276	1	0.957667	0.00404858	0.888
1_2460564_C_T	0.0306122	0.0306122	1	0.801834	0.00809717	0.862
1_2465329_G_A	0.433198	0.433198	0.0698151	0.0401719	0	0.818
1_2466377_C_T	0.00809717	0.00809717	1	0.987842	0	0.816
1_2468726_C_T	0.00607287	0.00607287	1	0.993915	0	0.781
1_2469512_G_A	0.00607287	0.00607287	1	0.993915	0	0.885
1_2494330_G_A	0.174089	0.174089	1	0.528052	0	0.757
1_2501338_C_T	0.497976	0.497976	0.446801	0.251795	0	0.885
1_2512456_C_T	0.0283401	0.0283401	1	0.827447	0	0.888
1_2513216_C_T	0.493927	0.493927	0.611958	0.338631	0	0.79
1_2526746_A_G	0.334008	0.334008	0.200337	0.925591	0	0.85
1_2529283_G_A	0.0304878	0.0304878	1	0.802576	0.00404858	0.763
1_2529552_G_A	0.0303644	0.0303644	1	0.803313	0	0.805
1_2534122_C_T	0.062753	0.062753	1	0.759024	0	0.759
1_2546808_T_C	0.0183673	0.0183673	1	0.927957	0.00809717	0.763
1_2551900_G_A	0.223577	0.223577	0.357019	0.885881	0.00404858	0.801
1_2563967_C_T	0.0121457	0.0121457	1	0.96976	0	0.774
1_2565327_G_T	0.0303644	0.0303644	1	0.803313	0	0.897
1_2575533_G_T	0.0161943	0.0161943	1	0.944069	0	0.874
1_2583272_C_T	0.0364372	0.0364372	1	0.725305	0	0.857
1_2704698_C_T	0.0222672	0.0222672	1	0.89247	0	0.809
1_2709164_C_A	0.321862	0.321862	0.111147	0.959772	0	0.865
1_2713327_C_T	0.386179	0.386179	0.89374	0.493612	0.00404858	0.831
1_2723193_G_T	0.0202429	0.0202429	1	0.911298	0	0.813
1_2729038_C_T	0.0364372	0.0364372	1	0.725305	0	0.859
1_2729251_C_T	0.0364372	0.0364372	1	0.725305	0	0.82
1_2735418_A_G	0.034413	0.034413	1	0.75211	0	0.722
1_2739972_A_G	0.0506073	0.0506073	1	0.527679	0	0.816
1_2742981_G_A	0.0364372	0.0364372	1	0.725305	0	0.893
1_2744237_G_A	0.0161943	0.0161943	1	0.944069	0	0.787
1_2745338_C_A	0.0263158	0.0263158	1	0.850431	0	0.908
1_2752265_A_G	0.412602	0.412602	1	0.577984	0.00404858	0.798
1_2752693_C_T	0.546939	0.453061	1	0.534523	0.00809717	0.886
1_2756621_C_A	0.495951	0.495951	0.799055	0.683189	0	0.856
1_2757537_C_T	0.497976	0.497976	0.702568	0.727333	0	0.716
1_2757675_C_T	0.0670732	0.0670732	0.609396	0.316626	0.00404858	0.781
1_2764761_C_T	0.0202429	0.0202429	1	0.911298	0	0.752
1_2776777_T_C	0.495918	0.495918	0.898306	0.637085	0.00809717	0.719
1_2778059_C_T	0.0609756	0.0609756	0.608933	0.390168	0.00404858	0.854
1_2778766_C_T	0.631148	0.368852	0.679736	0.747909	0.0121457	0.853
1_2779043_T_C	0.634694	0.365306	0.58123	0.790186	0.00809717	0.792
1_2779481_C_T	0.0222672	0.0222672	0.10753	0.996026	0	0.869
1_2781267_G_A	0.0569106	0.0569106	1	0.44297	0.00404858	0.872
1_2784092_A_G	0.446809	0.446809	0.792268	0.674288	0.048583	0.822
1_2788661_G_A	0.0182186	0.0182186	1	0.928529	0	0.858
1_2797856_C_T	0.51417	0.48583	0.0750722	0.0442849	0	0.854
1_2800573_C_T	0.0546559	0.0546559	1	0.471798	0	0.794
1_2806107_T_G	0.334043	0.334043	0.462984	0.840255	0.048583	0.842
1_2811402_A_C	0.0647773	0.0647773	0.607458	0.341892	0	0.789
1_2817421_T_C	0.202429	0.202429	0.553399	0.276555	0	0.844
1_2832957_G_A	0.0534979	0.0534979	1	0.493558	0.0161943	0.876
1_2833332_A_G	0.208502	0.208502	0.568847	0.334331	0	0.795
1_2833743_T_C	0.21748	0.21748	0.707395	0.353262	0.00404858	0.84
1_2834025_G_A	0.21748	0.21748	0.707395	0.353262	0.00404858	0.769
1_2836099_C_T	0.182186	0.182186	0.830343	0.405527	0	0.866
1_2837444_G_A	0.141393	0.141393	0.433993	0.250779	0.0121457	0.836
1_2842483_C_T	0.307054	0.307054	0.880695	0.489094	0.0242915	0.842
1_2852707_C_T	0.0222672	0.0222672	1	0.89247	0	0.881
1_2853759_A_G	0.3583	0.3583	0.405911	0.860338	0	0.743
1_2860931_C_T	0.546025	0.453975	0.360857	0.873076	0.0323887	0.719
1_2862320_G_T	0.348178	0.348178	0.401287	0.848571	0	0.838
1_2874312_C_T	0.0174672	0.0174672	1	0.939736	0.0728745	0.88
1_2876525_T_C	0.690283	0.309717	0.551165	0.807948	0	0.787
1_2878541_C_T	0.00607287	0.00607287	1	0.993915	0	0.876
1_2886356_A_G	0.975708	0.0242915	1	0.872144	0	0.771
1_2886466_C_T	0.168016	0.168016	0.820921	0.440385	0	0.79
1_2886903_G_A	0.0161943	0.0161943	1	0.944069	0	0.807
1_2889577_C_T	0.767206	0.232794	0.285979	0.158909	0	0.871
1_2894910_A_G	0.107724	0.107724	0.327036	0.196438	0.00404858	0.879
1_2897876_G_A	0.184959	0.184959	1	0.538348	0.00404858	0.841
1_2898960_C_T	0.0546559	0.0546559	1	0.471798	0	0.893
1_2899603_G_T	0.0688259	0.0688259	1	0.682669	0	0.897
1_2902128_C_T	0.802041	0.197959	0.317989	0.88381	0.00809717	0.789
1_2903725_T_C	0.0364372	0.0364372	0.274695	0.966548	0	0.895
1_2917377_T_C	0.0587045	0.0587045	0.582189	0.805098	0	0.862
1_2919942_G_A	0.0546559	0.0546559	1	0.471798	0	0.851
1_2927624_T_C	0.0546559	0.0546559	0.528202	0.846462	0	0.81
1_2932678_G_A	0.00607287	0.00607287	1	0.993915	0	0.892
1_2935032_G_T	0.0229358	0.0229358	1	0.899858	0.117409	0.859
1_2938569_C_T	0.00809717	0.00809717	1	0.987842	0	0.863
1_2938924_T_G	0.00809717	0.00809717	1	0.987842	0	0.84
1_2944527_G_A	0.317814	0.317814	0.558071	0.783589	0	0.818
1_2954031_A_G	0.1125	0.1125	0.195003	0.940981	0.0283401	0.819
1_2958856_C_A	0.055102	0.055102	0.155615	0.972444	0.00809717	0.826
1_2970464_T_C	0.126016	0.126016	0.240917	0.931944	0.00404858	0.824
1_2970621_G_A	0.0121457	0.0121457	1	0.96976	0	0.784
1_2975328_G_A	0.0691057	0.0691057	0.613012	0.293862	0.00404858	0.835
1_2979184_G_A	0.01417	0.01417	1	0.957837	0	0.768
1_2980793_T_C	0.0161943	0.0161943	1	0.944069	0	0.807
1_2988725_G_A	0.0347826	0.0347826	1	0.763364	0.0688259	0.775
1_2991808_T_G	0.0283401	0.0283401	1	0.827447	0	0.883
1_2993638_G_A	0.880081	0.119919	0.545857	0.289231	0.00404858	0.8
1_2998022_C_T	0.143725	0.143725	0.795712	0.40615	0	0.72
1_2998632_G_A	0.212551	0.212551	0.131687	0.082878	0	0.808
1_3000924_T_C	0.615854	0.384146	0.106462	0.0620328	0.00404858	0.911
1_3003532_G_A	0.184211	0.184211	0.203798	0.113485	0	0.91
1_3006283_A_G	0.297571	0.297571	0.648978	0.352423	0	0.804
1_3013690_A_G	0.447368	0.447368	0.700129	0.713733	0	0.883
1_3013870_G_A	0.0121457	0.0121457	1	0.96976	0	0.9
1_3020246_C_A	0.182927	0.182927	0.520207	0.842427	0.00404858	0.779
1_3024265_A_C	0.47166	0.47166	0.371536	0.197842	0	0.823
1_3025986_A_C	0.603239	0.396761	1	0.578478	0	0.819
1_3028987_A_G	0.506073	0.493927	0.799786	0.435867	0	0.794
1_3029081_C_T	0.115385	0.115385	0.543923	0.79315	0	0.814
1_3030907_C_T	0.0283401	0.0283401	1	0.827447	0	0.82
1_3036320_C_T	0.048583	0.048583	1	0.556074	0	0.752
1_3041632_A_C	0.0121457	0.0121457	1	0.96976	0	0.824
1_3045623_T_G	0.012605	0.012605	1	0.968621	0.0364372	0.662
1_3047252_T_C	0.463265	0.463265	0.0966172	0.965059	0.00809717	0.769
1_3047447_T_C	0.1417	0.1417	0.115767	0.96491	0	0.791
1_3047612_G_A	0.271255	0.271255	0.33925	0.204193	0	0.844
1_3049713_G_A	0.0121457	0.0121457	1	0.96976	0	0.851
1_3054489_C_T	0.0630081	0.0630081	0.242466	0.941217	0.00404858	0.89
1_3058238_A_C	0.431174	0.431174	0.795717	0.671036	0	0.791
1_3058662_G_A	0.0445344	0.0445344	1	0.613204	0	0.905
1_3061655_G_A	0.0304878	0.0304878	1	0.802576	0.00404858	0.9
1_3062875_G_T	0.329268	0.329268	0.082338	0.976921	0.00404858	0.788
1_3062909_C_T	0.0319149	0.0319149	1	0.794093	0.048583	0.845
1_3072692_T_C	0.27439	0.27439	0.336127	0.174621	0.00404858	0.799
1_3072956_C_T	0.0386179	0.0386179	1	0.696817	0.00404858	0.765
1_3074306_C_T	0.196356	0.196356	0.419389	0.218819	0	0.899
1_3078729_A_G	0.0386179	0.0386179	1	0.696817	0.00404858	0.742
1_3080498_C_T	0.0670732	0.0670732	1	0.70723	0.00404858	0.811
1_3083712_T_C	0.388664	0.388664	0.789509	0.427214	0	0.896
1_3086496_C_T	0.143725	0.143725	0.606383	0.781613	0	0.757
1_3089202_C_T	0.0566802	0.0566802	0.555479	0.826405	0	0.777
1_3089550_C_T	0.0566802	0.0566802	0.555479	0.826405	0	0.859
1_3090354_G_A	0.0609756	0.0609756	1	0.781235	0.00404858	0.848
1_3091587_C_T	0.172996	0.172996	0.651428	0.755474	0.0404858	0.814
1_3093944_G_A	0.01417	0.01417	0.0421635	0.999568	0	0.791
1_3098489_T_C	0.170213	0.170213	0.642345	0.796459	0.048583	0.561
1_3099635_C_T	0.0365854	0.0365854	1	0.724323	0.00404858	0.818
1_3101762_A_C	0.244939	0.244939	1	0.610506	0	0.774
1_3103786_C_A	0.00607287	0.00607287	1	0.993915	0	0.849
1_3104630_A_G	0.863821	0.136179	1	0.519208	0.00404858	0.818
1_3104972_G_A	0.0668016	0.0668016	0.291056	0.919234	0	0.814
1_3108444_G_A	0.0202429	0.0202429	1	0.911298	0	0.732
1_3111119_C_A	0.161943	0.161943	0.1014	0.96815	0	0.729
1_3111669_G_A	0.178279	0.178279	0.0774963	0.979125	0.0121457	0.849
1_3112278_G_A	0.105691	0.105691	0.163328	0.962687	0.00404858	0.89
1_3116361_T_G	0.207317	0.207317	0.562562	0.785393	0.00404858	0.854
1_3116817_G_A	0.062753	0.062753	0.240976	0.941817	0	0.88
1_3118301_G_T	0.0202429	0.0202429	1	0.911298	0	0.835
1_3118316_G_A	0.0202429	0.0202429	1	0.911298	0	0.909
1_3119118_G_A	0.0708502	0.0708502	0.344269	0.89144	0	0.772
1_3120130_C_T	0.0708502	0.0708502	1	0.655731	0	0.853
1_3124080_A_G	0.0847107	0.0847107	0.0753028	0.982104	0.0202429	0.777
1_3124155_A_G	0.0668016	0.0668016	0.0807655	0.984809	0	0.802
1_3126090_G_A	0.0121457	0.0121457	0.0302402	0.999814	0	0.874
1_3127538_G_A	0.0566802	0.0566802	0.555479	0.826405	0	0.626
1_3136733_G_A	0.0222672	0.0222672	1	0.89247	0	0.812
1_3138111_G_T	0.01417	0.01417	1	0.957837	0	0.835
1_3140812_G_A	0.0364372	0.0364372	1	0.725305	0	0.777
1_3144068_G_A	0.0870445	0.0870445	0.0956886	0.974932	0	0.784
1_3144826_A_G	0.0222672	0.0222672	1	0.89247	0	0.804
1_3148153_T_C	0.113821	0.113821	0.0231529	0.994086	0.00404858	0.73
1_3148574_A_G	0.192308	0.192308	0.416757	0.842615	0	0.816
1_3148697_T_C	0.00607287	0.00607287	1	0.993915	0	0.811
1_3151810_G_A	0.0222672	0.0222672	1	0.89247	0	0.876
1_3153237_A_C	0.146341	0.146341	1	0.576656	0.00404858	0.888
1_3158951_C_T	0.034413	0.034413	1	0.75211	0	0.839
1_3160051_C_A	0.0465587	0.0465587	1	0.584623	0	0.732
1_3161353_C_T	0.0809717	0.0809717	0.380887	0.179364	0	0.897
1_3163997_G_A	0.0222672	0.0222672	0.10753	0.996026	0	0.858
1_3168174_C_T	0.0465587	0.0465587	1	0.584623	0	0.8
1_3178716_C_T	0.0303644	0.0303644	1	0.803313	0	0.854
1_3180158_T_G	0.184959	0.184959	0.524807	0.821758	0.00404858	0.879
1_3194916_A_G	0.0202429	0.0202429	1	0.911298	0	0.823
1_3199121_A_G	0.117409	0.117409	0.349606	0.902725	0	0.839
1_3203275_A_G	0.0445344	0.0445344	1	0.613204	0	0.808
1_3207780_G_A	0.0303644	0.0303644	1	0.803313	0	0.897
1_3208830_T_G	0.050813	0.050813	0.473763	0.881802	0.00404858	0.816
1_3210950_A_G	0.769231	0.230769	0.10457	0.972257	0	0.796
1_3211458_A_C	0.769231	0.230769	0.0469389	0.987952	0	0.879
1_3212881_C_T	0.0161943	0.0161943	1	0.944069	0	0.791
1_3214732_A_G	0.534413	0.465587	0.44268	0.227614	0	0.825
1_3217151_C_T	0.518293	0.481707	0.701488	0.354814	0.00404858	0.856
1_3219901_A_G	0.730769	0.269231	0.871961	0.465238	0	0.875
1_3221580_G_A	0.00809717	0.00809717	1	0.987842	0	0.904
1_3227975_G_A	0.0182186	0.0182186	1	0.928529	0	0.768
1_3237174_C_T	0.336032	0.336032	0.886855	0.470326	0	0.776
1_3241116_G_A	0.0870445	0.0870445	1	0.432122	0	0.791
1_3243017_G_T	0.157895	0.157895	0.157051	0.101291	0	0.872
1_3248098_A_G	0.534553	0.465447	0.010432	0.00646069	0.00404858	0.786
1_3249242_C_T	0.321138	0.321138	0.0790344	0.0443766	0.00404858	0.784
1_3252104_C_T	0.714575	0.285425	0.639406	0.320162	0	0.807
1_3255539_G_A	0.425101	0.425101	0.0925911	0.0582476	0	0.857
1_3259029_T_C	0.0991903	0.0991903	1	0.564328	0	0.893
1_3261516_C_T	0.265182	0.265182	0.328425	0.182812	0	0.784
1_3261682_C_T	0.580972	0.419028	0.695342	0.722404	0	0.828
1_3269710_A_C	0.0283401	0.0283401	1	0.827447	0	0.802
1_3271154_G_T	0.182186	0.182186	0.519824	0.24837	0	0.865
1_3272541_G_A	0.552846	0.447154	0.518766	0.812563	0.00404858	0.815
1_3272755_G_A	0.146341	0.146341	1	0.576656	0.00404858	0.741
1_3279268_T_A	0.0809717	0.0809717	0.663692	0.798477	0	0.831
1_3279324_A_G	0.560729	0.439271	0.521107	0.299342	0	0.809
1_3280253_G_A	0.0795918	0.0795918	0.653909	0.816493	0.00809717	0.869
1_3285304_T_C	0.406883	0.406883	0.086515	0.0485343	0	0.889
1_3287263_C_A	0.00607287	0.00607287	1	0.993915	0	0.857
1_3296951_T_C	0.633603	0.366397	0.492758	0.828733	0	0.897
1_3300807_C_T	0.449393	0.449393	0.304195	0.888866	0	0.812
1_3301586_G_A	0.0203252	0.0203252	1	0.910947	0.00404858	0.828
1_3303446_T_C	0.493902	0.493902	0.0969371	0.051454	0.00404858	0.923
1_3303633_G_A	0.0546559	0.0546559	1	0.471798	0	0.909
1_3307746_T_C	0.763158	0.236842	1	0.60818	0	0.764
1_3308498_T_C	0.479675	0.479675	0.609151	0.30669	0.00404858	0.845
1_3313282_G_A	0.368852	0.368852	0.679736	0.747909	0.0121457	0.826
1_3318435_A_G	0.649798	0.350202	0.484371	0.823962	0	0.846
1_3328659_C_T	0.131579	0.131579	0.273031	0.168473	0	0.807
1_3330390_C_T	0.192308	0.192308	0.104251	0.0666877	0	0.908
1_3330747_G_A	0.0182186	0.0182186	1	0.928529	0	0.87
1_3333595_G_A	0.121457	0.121457	1	0.502352	0	0.92
1_3333910_T_C	0.0242915	0.0242915	1	0.872144	0	0.904
1_3337156_G_A	0.0931174	0.0931174	0.704232	0.352969	0	0.819
1_3337636_G_A	0.097166	0.097166	1	0.592826	0	0.92
1_3340269_C_T	0.860324	0.139676	0.186466	0.108937	0	0.897
1_3342530_G_A	0.236842	0.236842	1	0.60818	0	0.811
1_3343356_G_T	0.0569106	0.0569106	0.174741	0.966446	0.00404858	0.471
1_3344215_A_G	0.0514403	0.0514403	0.120704	0.982059	0.0161943	0.78
1_3349513_T_C	0.212551	0.212551	0.0125545	0.996796	0	0.776
1_3360343_G_T	0.0202429	0.0202429	1	0.911298	0	0.893
1_3362256_C_T	0.854251	0.145749	0.615701	0.757738	0	0.836
1_3364487_C_T	0.0425101	0.0425101	1	0.641694	0	0.829
1_3366314_G_A	0.0222672	0.0222672	1	0.89247	0	0.756
1_3380057_G_A	0.0425101	0.0425101	1	0.641694	0	0.826
1_3397062_G_A	0.0161943	0.0161943	1	0.944069	0	0.837
1_3398984_C_T	0.380567	0.380567	0.50151	0.280783	0	0.771
1_3404818_G_A	0.0465587	0.0465587	0.415377	0.913311	0	0.765
1_3410410_C_T	0.0303644	0.0303644	1	0.803313	0	0.85
1_3410973_C_T	0.0323887	0.0323887	1	0.778157	0	0.845
1_3412254_G_A	0.0325203	0.0325203	1	0.777338	0.00404858	0.901
1_3417211_G_A	0.034413	0.034413	1	0.75211	0	0.774
1_3423467_C_T	0.137652	0.137652	0.790613	0.695041	0	0.76
1_3424388_G_A	0.0364372	0.0364372	1	0.725305	0	0.784
1_3432993_G_A	0.131579	0.131579	0.778696	0.360934	0	0.616
1_3438505_G_A	0.0384615	0.0384615	1	0.697877	0	0.829
1_3440824_G_A	0.301619	0.301619	0.762804	0.399728	0	0.888
1_3441702_C_T	0.0242915	0.0242915	1	0.872144	0	0.782
1_3443288_C_T	0.0345528	0.0345528	1	0.751209	0.00404858	0.713
1_3451005_C_T	0.374494	0.374494	0.500553	0.791159	0	0.875
1_3457311_C_T	0.0404858	0.0404858	1	0.669962	0	0.885
1_3457419_G_A	0.0489796	0.0489796	1	0.553281	0.00809717	0.808
1_3460730_C_T	0.0386266	0.0386266	1	0.7109	0.0566802	0.866
1_3462904_T_C	0.159919	0.159919	0.155249	0.0894792	0	0.901
1_3464451_T_C	0.11336	0.11336	0.333407	0.148097	0	0.746
1_3466895_C_T	0.0528455	0.0528455	1	0.498065	0.00404858	0.845
1_3469948_G_A	0.0708502	0.0708502	0.617865	0.273596	0	0.824
1_3470381_T_C	0.0617284	0.0617284	1	0.777032	0.0161943	0.589
1_3472952_T_C	0.048583	0.048583	1	0.556074	0	0.772
1_3478487_G_A	0.0202429	0.0202429	1	0.911298	0	0.911
1_3479335_T_G	0.325911	0.325911	0.663692	0.755406	0	0.871
1_3480162_C_T	0.0101215	0.0101215	1	0.979778	0	0.817
1_3485108_C_T	0.0365854	0.0365854	1	0.724323	0.00404858	0.796
1_3486335_A_G	0.210526	0.210526	0.0560788	0.982316	0	0.871
1_3486471_A_G	0.0283401	0.0283401	1	0.827447	0	0.495
1_3487126_C_T	0.129555	0.129555	1	0.611295	0	0.89
1_3487304_G_A	0.0506073	0.0506073	0.472321	0.88262	0	0.843
1_3495672_G_A	0.0202429	0.0202429	1	0.911298	0	0.85
1_3498535_A_C	0.0384615	0.0384615	0.302123	0.958439	0	0.814
1_3499067_C_T	0.174797	0.174797	0.0730028	0.984285	0.00404858	0.776
1_3500750_T_C	0.0124481	0.0124481	1	0.96901	0.0242915	0.859
1_3507861_G_A	0.894737	0.105263	1	0.478375	0	0.815
1_3509817_C_T	0.00609756	0.00609756	1	0.99389	0.00404858	0.8
1_3511431_C_T	0.0182186	0.0182186	1	0.928529	0	0.872
1_3511934_A_G	0.135628	0.135628	0.0112134	0.00555541	0	0.842
1_3512115_G_A	0.0161943	0.0161943	1	0.944069	0	0.838
1_3518487_C_T	0.602041	0.397959	0.0616592	0.981439	0.00809717	0.736
1_3522794_G_A	0.022541	0.022541	1	0.891195	0.0121457	0.834
1_3528586_C_T	0.0650406	0.0650406	0.607469	0.340299	0.00404858	0.807
1_3534808_G_A	0.797959	0.202041	0.552543	0.292106	0.00809717	0.775
1_3539460_C_T	0.0203252	0.0203252	1	0.910947	0.00404858	0.897
1_3552607_G_A	0.0101215	0.0101215	1	0.979778	0	0.897
1_3559482_A_G	0.082996	0.082996	0.676038	0.776052	0	0.831
1_3570883_C_T	0.506073	0.493927	0.372796	0.867063	0	0.811
1_3574756_T_C	0.139676	0.139676	1	0.46413	0	0.795
1_3576197_T_C	0.184211	0.184211	0.674749	0.375962	0	0.887
1_3577321_A_G	0.813765	0.186235	0.834336	0.672756	0	0.906
1_3584771_T_C	0.246939	0.246939	0.864001	0.458406	0.00809717	0.824
1_3587377_C_A	0.184211	0.184211	0.674749	0.375962	0	0.861
1_3589971_C_A	0.0487805	0.0487805	1	0.554682	0.00404858	0.792
1_3590425_G_A	0.377551	0.377551	0.786151	0.678378	0.00809717	0.81
1_3592436_T_G	0.373984	0.373984	0.89187	0.630285	0.00404858	0.835
1_3592483_C_T	0.00614754	0.00614754	1	0.99384	0.0121457	0.864
1_3598899_C_T	0.0283401	0.0283401	1	0.827447	0	0.889
1_3599514_C_T	0.0650406	0.0650406	0.607469	0.340299	0.00404858	0.845
1_3603650_C_T	0.0161943	0.0161943	1	0.944069	0	0.898
1_3604189_A_G	0.103239	0.103239	0.486634	0.237528	0	0.883
1_3606481_C_T	0.0283401	0.0283401	1	0.827447	0	0.835
1_3611892_G_A	0.244939	0.244939	0.23	0.132002	0	0.865
1_3613067_G_A	0.206478	0.206478	0.117635	0.0572939	0	0.815
1_3613218_C_T	0.101215	0.101215	0.148065	0.0631889	0	0.877
1_3616601_C_T	0.471429	0.471429	0.608198	0.319824	0.00809717	0.799
1_3622073_G_A	0.0283401	0.0283401	1	0.827447	0	0.897
1_3623621_C_T	0.144309	0.144309	1	0.606249	0.00404858	0.839
1_3625548_T_C	0.289474	0.289474	0.535472	0.816554	0	0.878
1_3630630_T_G	0.0242915	0.0242915	1	0.872144	0	0.747
1_3632608_T_C	0.148374	0.148374	1	0.546716	0.00404858	0.813
1_3635630_T_C	0.0222672	0.0222672	1	0.89247	0	0.844
1_3637812_C_A	0.449393	0.449393	0.44101	0.832253	0	0.855
1_3648345_G_A	0.0303644	0.0303644	1	0.803313	0	0.805
1_3651031_C_T	0.0303644	0.0303644	1	0.803313	0	0.862
1_3657308_G_A	0.00809717	0.00809717	1	0.987842	0	0.906
1_3657759_G_A	0.34413	0.34413	0.574968	0.323287	0	0.814
1_3677933_T_C	0.363821	0.363821	0.408144	0.208606	0.00404858	0.81
1_3678128_G_A	0.00809717	0.00809717	1	0.987842	0	0.765
1_3678904_C_T	0.082996	0.082996	1	0.487523	0	0.838
1_3679783_T_C	0.00809717	0.00809717	1	0.987842	0	0.759
1_3680427_C_T	0.0182186	0.0182186	1	0.928529	0	0.891
1_3686318_G_A	0.0222672	0.0222672	1	0.89247	0	0.833
1_3691240_C_T	0.275956	0.275956	0.000161899	0.000103338	0.259109	0.632
1_3691528_A_G	0.293103	0.293103	0.00350187	0.00258683	0.295547	0.714
1_3691727_A_C	0.279352	0.279352	0.207935	0.121406	0	0.92
1_3694362_C_T	0.0530612	0.0530612	1	0.496571	0.00809717	0.843
1_3696925_C_T	0.0121457	0.0121457	1	0.96976	0	0.81
1_3697663_C_T	0.0445344	0.0445344	1	0.613204	0	0.765
1_3703710_G_A	0.048583	0.048583	1	0.556074	0	0.702
1_3705888_A_G	0.0244898	0.0244898	1	0.871147	0.00809717	0.744
1_3732596_G_T	0.491903	0.491903	0.308342	0.892231	0	0.898
1_3736850_G_T	0.00809717	0.00809717	1	0.987842	0	0.791
1_3737036_G_A	0.0668016	0.0668016	1	0.708944	0	0.783
1_3738018_C_T	0.0121457	0.0121457	1	0.96976	0	0.825
1_3742257_C_T	0.129555	0.129555	1	0.611295	0	0.805
1_3743391_C_T	0.353061	0.353061	1	0.509962	0.00809717	0.861
1_3749115_T_C	0.425101	0.425101	0.794443	0.697917	0	0.769
1_3750167_G_A	0.928571	0.0714286	1	0.679711	0.0647773	0.882
1_3753712_A_C	0.00607287	0.00607287	1	0.993915	0	0.79
1_3759784_A_G	0.938525	0.0614754	1	0.778446	0.0121457	0.667
1_3763768_G_A	0.0161943	0.0161943	1	0.944069	0	0.891
1_3769760_G_A	0.01417	0.01417	1	0.957837	0	0.887
1_3783278_A_C	0.82618	0.17382	1	0.60812	0.0566802	0.718
1_3783880_C_T	0.0203252	0.0203252	1	0.910947	0.00404858	0.905
1_3784276_G_A	0.0222672	0.0222672	1	0.89247	0	0.867
1_3785538_C_A	0.034413	0.034413	0.24789	0.97351	0	0.91
1_3786612_C_T	0.555794	0.444206	0.0638496	0.978952	0.0566802	0.846
1_3790332_T_C	0.16805	0.16805	1	0.649155	0.0242915	0.691
1_3792310_C_T	0.0384615	0.0384615	1	0.697877	0	0.819
1_3800242_A_G	0.415984	0.415984	0.895128	0.644356	0.0121457	0.733
1_3802900_G_A	0.034413	0.034413	1	0.75211	0	0.772
1_3803755_T_C	0.700405	0.299595	0.0222617	0.994292	0	0.804
1_3805098_C_T	0.204082	0.204082	0.117469	0.0720855	0.00809717	0.887
1_3809528_C_T	0.0145349	0.0145349	1	0.970974	0.303644	0.756
1_3811848_C_T	0.0365854	0.0365854	1	0.724323	0.00404858	0.8
1_3823395_C_T	0.289796	0.289796	0.534291	0.271858	0.00809717	0.898
1_3823804_C_T	0.205285	0.205285	0.241853	0.136191	0.00404858	0.787
1_3824656_C_T	0.0384615	0.0384615	1	0.697877	0	0.885
1_3825525_C_T	0.345528	0.345528	0.778513	0.417164	0.00404858	0.853
1_3835304_G_A	0.01417	0.01417	1	0.957837	0	0.733
1_3835967_G_A	0.180328	0.180328	0.385257	0.873097	0.0121457	0.872
1_3840449_C_T	0.0728745	0.0728745	1	0.628257	0	0.881
1_3840878_G_A	0.207317	0.207317	1	0.510465	0.00404858	0.818
1_3995644_C_T	0.0121457	0.0121457	1	0.96976	0	0.811
1_3995906_T_C	0.0910931	0.0910931	0.702814	0.378688	0	0.831
1_4000091_T_C	0.0161943	0.0161943	1	0.944069	0	0.845
1_4000610_G_A	0.115385	0.115385	0.217552	0.133483	0	0.851
1_4002600_T_C	0.0384615	0.0384615	1	0.697877	0	0.834
1_4003296_C_T	0.0222672	0.0222672	1	0.89247	0	0.872
1_4004028_C_T	0.147773	0.147773	0.202869	0.940647	0	0.805
1_4005256_G_A	0.0265306	0.0265306	1	0.849278	0.00809717	0.843
1_4005540_C_T	0.237805	0.237805	1	0.600511	0.00404858	0.781
1_4005693_G_A	0.230612	0.230612	1	0.586537	0.00809717	0.83
1_4006432_T_C	0.0222672	0.0222672	1	0.89247	0	0.888
1_4008061_G_T	0.0101626	0.0101626	1	0.979696	0.00404858	0.756
1_4009071_T_C	0.170732	0.170732	0.497101	0.24005	0.00404858	0.799
1_4009855_C_T	0.1417	0.1417	0.433999	0.238153	0	0.751
1_4012010_G_A	0.034413	0.034413	1	0.75211	0	0.793
1_4013602_A_C	0.754065	0.245935	1	0.602506	0.00404858	0.865
1_4017137_C_T	0.737805	0.262195	0.510006	0.813179	0.00404858	0.819
1_4027455_G_A	0.034413	0.034413	1	0.75211	0	0.853
1_4032762_C_T	0.0389344	0.0389344	0.305325	0.957484	0.0121457	0.767
1_4034097_A_G	0.0506073	0.0506073	0.11738	0.982843	0	0.887
1_4037665_T_C	0.573171	0.426829	0.515751	0.283745	0.00404858	0.769
1_4054972_A_C	0.196356	0.196356	1	0.519102	0	0.839
1_4057488_A_G	0.868421	0.131579	0.778696	0.360934	0	0.762
1_4058444_C_T	0.67004	0.32996	0.472572	0.256564	0	0.825
1_4060196_T_C	0.689024	0.310976	0.882388	0.481213	0.00404858	0.796
1_4066781_C_A	0.150407	0.150407	0.803207	0.702334	0.00404858	0.914
1_4066956_G_A	0.309917	0.309917	0.451826	0.84438	0.0202429	0.801
1_4068052_G_A	0.475709	0.475709	0.126187	0.957233	0	0.879
1_4068246_A_G	0.0101215	0.0101215	1	0.979778	0	0.876
1_4076373_A_G	0.163968	0.163968	0.817791	0.677524	0	0.77
1_4078448_G_A	0.479757	0.479757	0.202624	0.929751	0	0.73
1_4079944_C_T	0.00809717	0.00809717	1	0.987842	0	0.791
1_4092949_G_A	0.168016	0.168016	0.6484	0.772124	0	0.817
1_4094092_G_A	0.0121457	0.0121457	1	0.96976	0	0.816
1_4104757_A_G	0.20122	0.20122	0.321128	0.172401	0.00404858	0.906
1_4105421_A_C	0.028436	0.028436	0.000183344	0.999998	0.145749	0.807
1_4106987_G_A	0.0668016	0.0668016	0.609267	0.318211	0	0.892
1_4107166_T_C	0.062753	0.062753	1	0.759024	0	0.781
1_4107238_C_T	0.054878	0.054878	0.529724	0.845429	0.00404858	0.814
1_4108761_G_T	0.288618	0.288618	0.061338	0.0314344	0.00404858	0.887
1_4109399_G_A	0.0789474	0.0789474	0.376492	0.19618	0	0.92
1_4110784_C_T	0.460352	0.460352	0.0446045	0.0225081	0.0809717	0.756
1_4115576_T_C	0.921053	0.0789474	0.376492	0.19618	0	0.842
1_4120898_T_C	0.546748	0.453252	0.303035	0.156748	0.00404858	0.624
1_4121584_A_G	0.293522	0.293522	0.760484	0.421026	0	0.721
1_4127861_C_T	0.404858	0.404858	0.791733	0.410176	0	0.898
1_4129266_A_C	0.117409	0.117409	0.54616	0.316481	0	0.907
1_4133242_C_A	0.0445344	0.0445344	1	0.613204	0	0.889
1_4139931_C_T	0.833333	0.166667	0.035433	0.0171232	0.00404858	0.802
1_4145615_T_C	0.215447	0.215447	0.0145793	0.0101489	0.00404858	0.82
1_4145875_A_C	0.878542	0.121457	0.143803	0.0958762	0	0.778
1_4150785_C_T	0.0384615	0.0384615	0.0415613	0.996956	0	0.883
1_4151121_A_G	0.034413	0.034413	1	0.75211	0	0.877
1_4151751_T_C	0.825911	0.174089	0.0139864	0.00883575	0	0.771
1_4158955_G_T	0.57563	0.42437	0.144784	0.0817696	0.0364372	0.876
1_4162563_A_G	0.0182186	0.0182186	1	0.928529	0	0.872
1_4165198_G_A	0.00607287	0.00607287	1	0.993915	0	0.885
1_4166023_C_A	0.0182186	0.0182186	0.0714714	0.99846	0	0.88
1_4168697_G_T	0.0809717	0.0809717	0.380887	0.179364	0	0.775
1_4170048_C_T	0.180162	0.180162	0.128022	0.0621017	0	0.816
1_4171786_C_T	0.0748988	0.0748988	0.374623	0.232868	0	0.811
1_4173506_T_C	0.00607287	0.00607287	1	0.993915	0	0.784
1_4175867_C_T	0.0101215	0.0101215	1	0.979778	0	0.856
1_4177742_A_G	0.0222672	0.0222672	1	0.89247	0	0.927
1_4178632_C_T	0.0612245	0.0612245	1	0.779847	0.00809717	0.829
1_4180839_G_A	0.054878	0.054878	0.529724	0.845429	0.00404858	0.806
1_4180842_C_T	0.417004	0.417004	0.117039	0.959661	0	0.759
1_4183006_A_G	0.398785	0.398785	0.14404	0.953768	0	0.744
1_4189226_C_T	0.0546559	0.0546559	0.528202	0.846462	0	0.841
1_4190167_G_A	0.0546559	0.0546559	0.528202	0.846462	0	0.892
1_4192397_G_A	0.0182186	0.0182186	1	0.928529	0	0.857
1_4193551_G_A	0.0769231	0.0769231	0.042446	0.991881	0	0.711
1_4194712_T_C	0.0404858	0.0404858	0.0508867	0.99574	0	0.893
1_4197035_G_A	0.52834	0.47166	0.523345	0.27637	0	0.918
1_4199172_G_A	0.0425101	0.0425101	0.0614873	0.994166	0	0.781
1_4200169_G_A	0.0404858	0.0404858	0.0508867	0.99574	0	0.807
1_4200489_A_G	0.0668016	0.0668016	1	0.708944	0	0.731
1_4210402_G_A	0.54251	0.45749	0.441498	0.843286	0	0.854
1_4212493_G_A	0.228745	0.228745	0.27917	0.905627	0	0.82
1_4218044_T_C	0.147773	0.147773	0.202869	0.940647	0	0.798
1_4219747_A_G	0.0182186	0.0182186	1	0.928529	0	0.901
1_4224315_C_T	0.0809717	0.0809717	1	0.515672	0	0.768
1_4225087_C_T	0.123482	0.123482	0.77318	0.694888	0	0.815
1_4227091_T_C	0.0546559	0.0546559	1	0.471798	0	0.784
1_4227464_C_T	0.199187	0.199187	1	0.636871	0.00404858	0.867
1_4227634_G_A	0.412245	0.412245	0.597646	0.784732	0.00809717	0.896
1_4231558_C_T	0.0161943	0.0161943	1	0.944069	0	0.811
1_4231757_T_C	0.396761	0.396761	0.595387	0.767098	0	0.805
1_4231964_C_T	0.412955	0.412955	0.602284	0.744578	0	0.83
1_4233380_T_C	0.0809717	0.0809717	0.380887	0.179364	0	0.878
1_4234513_C_T	0.917004	0.082996	1	0.487523	0	0.82
1_4240178_T_C	0.779352	0.220648	0.853347	0.442958	0	0.906
1_4250933_A_G	0.35625	0.35625	0.482803	0.813311	0.0283401	0.886
1_4262453_C_A	0.0202429	0.0202429	1	0.911298	0	0.91
1_4263063_G_T	0.0914634	0.0914634	0.236511	0.10905	0.00404858	0.805
1_4263677_C_T	0.224696	0.224696	0.584255	0.783042	0	0.842
1_4271526_C_A	0.368421	0.368421	0.683003	0.717111	0	0.893
1_4277948_T_C	0.585366	0.414634	0.236987	0.919358	0.00404858	0.79
1_4282786_C_T	0.281377	0.281377	0.273259	0.898022	0	0.723
1_4287392_G_A	0.0208333	0.0208333	1	0.908783	0.0283401	0.9
1_4289899_T_C	0.738866	0.261134	0.137891	0.0780418	0	0.89
1_4292799_G_A	0.11336	0.11336	0.529963	0.81469	0	0.829
1_4298036_G_A	0.0323887	0.0323887	1	0.778157	0	0.813
1_4300158_C_T	0.00607287	0.00607287	1	0.993915	0	0.884
1_4311009_G_T	0.0346939	0.0346939	0.249699	0.973098	0.00809717	0.859
1_4314360_T_C	0.0384615	0.0384615	1	0.697877	0	0.826
1_4315204_G_T	0.550607	0.449393	0.897829	0.473646	0	0.838
1_4316688_G_A	0.0303644	0.0303644	1	0.803313	0	0.862
1_4328476_C_T	0.165992	0.165992	0.253953	0.150079	0	0.817
1_4335893_A_G	0.647773	0.352227	1	0.498367	0	0.78
1_4338586_A_G	0.0408163	0.0408163	1	0.667684	0.00809717	0.869
1_4341843_C_T	0.271255	0.271255	0.871968	0.430842	0	0.835
1_4351888_T_C	0.0850202	0.0850202	0.396272	0.91745	0	0.916
1_4358265_G_A	0.0589431	0.0589431	0.583761	0.803838	0.00404858	0.869
1_4358906_C_T	0.0647773	0.0647773	0.607458	0.341892	0	0.753
1_4359236_G_A	0.0752033	0.0752033	0.374441	0.231379	0.00404858	0.895
1_4360348_G_A	0.0647773	0.0647773	1	0.734434	0	0.716
1_4363034_A_G	0.312245	0.312245	0.552141	0.791917	0.00809717	0.701
1_4363625_C_T	0.0566802	0.0566802	1	0.444521	0	0.819
1_4363735_C_A	0.560976	0.439024	0.897214	0.62314	0.00404858	0.882
1_4364226_C_T	0.653846	0.346154	0.778449	0.392674	0	0.819
1_4365471_G_T	0.406883	0.406883	1	0.576868	0	0.814
1_4368304_C_A	0.123984	0.123984	0.0187031	0.99501	0.00404858	0.692
1_4368819_G_A	0.526316	0.473684	0.372614	0.858599	0	0.88
1_4370385_G_A	0.805668	0.194332	0.0249392	0.992814	0	0.884
1_4370489_G_A	0.048583	0.048583	1	0.556074	0	0.862
1_4370588_C_A	0.046748	0.046748	0.416714	0.912687	0.00404858	0.755
1_4371949_C_T	0.197154	0.197154	0.419337	0.21429	0.00404858	0.816
1_4375859_A_C	0.219512	0.219512	0.579286	0.32388	0.00404858	0.823
1_4379687_A_G	0.135628	0.135628	1	0.523241	0	0.897
1_4384056_C_T	0.113821	0.113821	0.749851	0.364781	0.00404858	0.872
1_4388684_T_C	0.107287	0.107287	1	0.45004	0	0.703
1_4388885_T_C	0.579918	0.420082	0.11659	0.957824	0.0121457	0.591
1_4396839_T_C	0.24187	0.24187	0.297662	0.164756	0.00404858	0.791
1_4405102_T_G	0.0242915	0.0242915	1	0.872144	0	0.815
1_4405998_G_A	0.131579	0.131579	0.778696	0.360934	0	0.635
1_4411626_T_G	0.0102881	0.0102881	1	0.979445	0.0161943	0.67
1_4414668_T_C	0.0323887	0.0323887	1	0.778157	0	0.895
1_4418667_G_A	0.0607287	0.0607287	1	0.391754	0	0.885
1_4419975_G_A	0.0142276	0.0142276	1	0.957667	0.00404858	0.874
1_4419997_C_T	0.447368	0.447368	0.700129	0.713733	0	0.811
1_4425414_C_T	0.180162	0.180162	0.66696	0.754626	0	0.85
1_4431264_A_C	0.47561	0.47561	0.306023	0.898711	0.00404858	0.771
1_4431571_G_A	0.0102459	0.0102459	1	0.97953	0.0121457	0.875
1_4432852_G_A	0.00877193	0.00877193	0.0131723	0.999985	0.0769231	0.706
1_4444539_G_T	0.182186	0.182186	0.399668	0.845909	0	0.91
1_4452838_A_C	0.0102041	0.0102041	1	0.979613	0.00809717	0.906
1_4455887_C_A	0.0121457	0.0121457	1	0.96976	0	0.904
1_4456277_G_A	0.01417	0.01417	1	0.957837	0	0.902
1_4457859_T_C	0.034413	0.034413	1	0.75211	0	0.859
1_4462460_T_G	0.255061	0.255061	0.866969	0.442178	0	0.885
1_4477412_C_T	0.0182927	0.0182927	1	0.928244	0.00404858	0.896
1_4481215_C_T	0.459514	0.459514	0.369442	0.874165	0	0.887
1_4486932_G_A	0.0202429	0.0202429	1	0.911298	0	0.81
1_4488779_A_G	0.0182186	0.0182186	1	0.928529	0	0.864
1_4488979_G_A	0.691057	0.308943	0.370187	0.195662	0.00404858	0.815
1_4489398_T_C	0.522267	0.477733	0.610498	0.327835	0	0.905
1_4496256_C_T	0.304082	0.304082	0.653592	0.724125	0.00809717	0.83
1_4497313_A_G	0.0647773	0.0647773	0.265566	0.931157	0	0.771
1_4500436_C_T	0.597561	0.402439	0.426615	0.842092	0.00404858	0.898
1_4506325_T_G	0.953441	0.0465587	0.415377	0.913311	0	0.865
1_4507743_T_C	0.0833333	0.0833333	0.677073	0.774175	0.00404858	0.868
1_4514453_G_A	0.115385	0.115385	1	0.58956	0	0.9
1_4516259_G_A	0.108163	0.108163	1	0.694727	0.00809717	0.812
1_4518202_G_T	0.373469	0.373469	0.277942	0.165586	0.00809717	0.867
1_4523324_G_A	0.0769231	0.0769231	1	0.572233	0	0.788
1_4527772_G_A	0.119433	0.119433	0.219254	0.107403	0	0.903
1_4534350_C_T	0.130612	0.130612	0.0915544	0.0568831	0.00809717	0.879
1_4534969_C_T	0.105691	0.105691	0.491863	0.215348	0.00404858	0.886
1_4541390_A_C	0.0714286	0.0714286	0.348123	0.889342	0.00809717	0.889
1_4542308_T_C	0.046748	0.046748	0.416714	0.912687	0.00404858	0.811
1_4543663_A_G	0.0619835	0.0619835	0.608144	0.383749	0.0202429	0.866
1_4544815_T_C	0.0425101	0.0425101	0.358306	0.938513	0	0.775
1_4548292_G_A	0.106122	0.106122	0.492411	0.213237	0.00809717	0.837
1_4549307_T_G	0.199187	0.199187	0.0712603	0.041339	0.00404858	0.802
1_4549380_G_A	0.795547	0.204453	0.84453	0.694999	0	0.823
1_4552482_C_A	0.054878	0.054878	1	0.470276	0.00404858	0.735
1_4556256_G_A	0.0104167	0.0104167	1	0.979189	0.0283401	0.769
1_4561962_C_A	0.172764	0.172764	1	0.553583	0.00404858	0.798
1_4566418_A_G	0.0323887	0.0323887	0.221843	0.979404	0	0.905
1_4566515_A_G	0.432377	0.432377	0.116954	0.0585599	0.0121457	0.868
1_4569834_A_G	0.799595	0.200405	0.163246	0.0878717	0	0.91
1_4574090_A_G	0.151639	0.151639	0.617582	0.311806	0.0121457	0.802
1_4574117_C_T	0.645749	0.354251	0.0176103	0.00914352	0	0.897
1_4578495_A_G	0.0647773	0.0647773	0.607458	0.341892	0	0.829
1_4579234_G_A	0.0303644	0.0303644	0.0156833	0.9994	0	0.746
1_4579733_G_A	0.0870445	0.0870445	0.702814	0.727865	0	0.888
1_4583448_A_C	0.0404858	0.0404858	1	0.669962	0	0.892
1_4586306_T_G	0.455466	0.455466	0.521108	0.807624	0	0.88
1_4590969_G_A	0.286585	0.286585	0.120722	0.0735122	0.00404858	0.889
1_4594603_T_C	0.747475	0.252525	0.0140116	0.00887403	0.198381	0.874
1_4596700_G_T	0.186992	0.186992	0.674395	0.341791	0.00404858	0.816
1_4602986_G_A	0.109312	0.109312	1	0.673657	0	0.756
1_4603127_C_T	0.194332	0.194332	1	0.550754	0	0.904
1_4605457_T_C	0.0182186	0.0182186	1	0.928529	0	0.852
1_4606115_G_T	0.00813008	0.00813008	1	0.987793	0.00404858	0.818
1_4613047_T_C	0.0121457	0.0121457	1	0.96976	0	0.808
1_4614822_C_T	0.763158	0.236842	0.861199	0.46938	0	0.83
1_4615331_T_C	0.0931174	0.0931174	1	0.648737	0	0.811
1_4615934_G_T	0.0853659	0.0853659	0.690248	0.750466	0.00404858	0.854
1_4620996_C_A	0.238776	0.238776	0.860798	0.453545	0.00809717	0.818
1_4629408_T_C	0.520325	0.479675	0.609151	0.30669	0.00404858	0.794
1_4631310_G_A	0.0242915	0.0242915	1	0.872144	0	0.899
1_4632828_C_A	0.912955	0.0870445	0.702814	0.727865	0	0.815
1_4633238_C_T	0.157895	0.157895	0.810234	0.402272	0	0.851
1_4633404_A_C	0.0182186	0.0182186	1	0.928529	0	0.808
1_4633639_C_T	0.817073	0.182927	0.401511	0.243938	0.00404858	0.901
1_4636675_A_G	0.00607287	0.00607287	1	0.993915	0	0.825
1_4636767_T_C	0.813765	0.186235	0.674396	0.347151	0	0.913
1_4640902_T_C	0.20935	0.20935	0.568019	0.328245	0.00404858	0.824
1_4641668_A_G	0.0161943	0.0161943	1	0.944069	0	0.842
1_4643472_G_T	0.262195	0.262195	0.62201	0.33597	0.00404858	0.808
1_4645704_T_G	0.934959	0.0650406	0.607469	0.340299	0.00404858	0.841
1_4646379_G_A	0.623984	0.376016	0.276758	0.905628	0.00404858	0.85
1_4649316_G_A	0.200405	0.200405	1	0.612218	0	0.807
1_4652512_T_C	0.11336	0.11336	0.749691	0.367825	0	0.877
1_4656147_C_A	0.38	0.38	0.672416	0.727259	0.0890688	0.798
1_4662408_C_A	0.34413	0.34413	0.779249	0.430342	0	0.786
1_4664614_A_C	0.530488	0.469512	0.307865	0.177899	0.00404858	0.906
1_4668670_G_A	0.062753	0.062753	1	0.759024	0	0.89
1_4674429_C_T	0.0568182	0.0568182	0.514434	0.857173	0.109312	0.825
1_4675555_G_A	0.0384615	0.0384615	1	0.697877	0	0.866
1_4679731_T_C	0.144898	0.144898	0.795827	0.397849	0.00809717	0.858
1_4680353_T_C	0.0121457	0.0121457	1	0.96976	0	0.844
1_4682438_G_A	0.0323887	0.0323887	0.221843	0.979404	0	0.797
1_4684090_A_G	0.205285	0.205285	0.170004	0.947536	0.00404858	0.805
1_4684846_A_G	0.0101215	0.0101215	1	0.979778	0	0.905
1_4685672_A_G	0.618367	0.381633	0.686752	0.387424	0.00809717	0.784
1_4690808_C_T	0.0384615	0.0384615	1	0.697877	0	0.888
1_4690893_C_T	0.41498	0.41498	0.294054	0.152206	0	0.768
1_4691860_C_T	0.221239	0.221239	0.0555034	0.0369725	0.0850202	0.892
1_4696084_A_G	0.01417	0.01417	1	0.957837	0	0.792
1_4696853_C_T	0.01417	0.01417	1	0.957837	0	0.802
1_4698559_C_T	0.189024	0.189024	0.837861	0.475576	0.00404858	0.861
1_4698677_G_A	0.00909091	0.00909091	1	0.986348	0.109312	0.826
1_4701258_T_C	0.229675	0.229675	0.280469	0.902367	0.00404858	0.787
1_4702296_A_G	0.311741	0.311741	0.458316	0.239449	0	0.738
1_4704223_A_C	0.0850202	0.0850202	1	0.459633	0	0.779
1_4706755_C_T	0.558704	0.441296	0.441777	0.818595	0	0.906
1_4717340_T_C	0.103239	0.103239	0.00742585	0.998555	0	0.909
1_4722431_A_G	0.260163	0.260163	0.74009	0.367638	0.00404858	0.794
1_4723046_C_T	0.228571	0.228571	0.467552	0.844516	0.00809717	0.756
1_4723818_G_A	0.168699	0.168699	0.173245	0.943799	0.00404858	0.811
1_4724250_C_T	0.0283401	0.0283401	0.172553	0.988339	0	0.86
1_4724632_C_T	0.257143	0.257143	0.866981	0.424872	0.00809717	0.825
1_4724957_C_T	0.259109	0.259109	0.740109	0.376101	0	0.775
1_4725496_C_T	0.0630081	0.0630081	0.607298	0.364832	0.00404858	0.827
1_4725585_G_A	0.395918	0.395918	0.350506	0.870153	0.00809717	0.819
1_4726454_T_C	0.716599	0.283401	0.209632	0.93129	0	0.834
1_4730960_T_C	0.0755102	0.0755102	0.63372	0.855616	0.00809717	0.867
1_4733239_T_C	0.258264	0.258264	0.238629	0.115236	0.0202429	0.527
1_4737405_T_C	0.034413	0.034413	1	0.75211	0	0.814
1_4737666_A_G	0.0404858	0.0404858	0.0508867	0.99574	0	0.821
1_4738058_C_T	0.0487805	0.0487805	1	0.554682	0.00404858	0.8
1_4738678_C_T	0.0890688	0.0890688	1	0.702291	0	0.91
1_4743704_C_T	0.222672	0.222672	0.467364	0.274524	0	0.771
1_4750267_C_A	0.0406504	0.0406504	1	0.668827	0.00404858	0.757
1_4750590_C_A	0.0526316	0.0526316	0.500449	0.865214	0	0.807
1_4751901_C_T	0.034413	0.034413	0.00143938	0.999958	0	0.836
1_4751995_G_A	0.0263158	0.0263158	0.149569	0.991567	0	0.879
1_4752960_G_A	0.0473251	0.0473251	0.420773	0.910776	0.0161943	0.791
1_4754651_A_G	0.0242915	0.0242915	0.127856	0.994097	0	0.902
1_4758327_C_T	0.17004	0.17004	0.255688	0.119061	0	0.851
1_4766739_C_T	0.0870445	0.0870445	0.40707	0.904311	0	0.809
1_4772717_G_A	0.621458	0.378543	0.104547	0.0582874	0	0.775
1_4781151_C_T	0.105263	0.105263	0.491342	0.217457	0	0.802
1_4784556_C_T	0.0546559	0.0546559	1	0.471798	0	0.827
1_4785449_C_T	0.0323887	0.0323887	1	0.778157	0	0.803
1_4787119_A_G	0.575203	0.424797	0.896356	0.626419	0.00404858	0.855
1_4789179_G_A	0.260163	0.260163	0.622465	0.743187	0.00404858	0.848
1_4792184_T_C	0.265432	0.265432	0.621154	0.31123	0.0161943	0.87
1_4796572_C_T	0.0142276	0.0142276	1	0.957667	0.00404858	0.804
1_4799110_G_A	0.272358	0.272358	1	0.549457	0.00404858	0.835
1_4799750_G_T	0.0162602	0.0162602	1	0.943845	0.00404858	0.893
1_4801728_A_G	0.0161943	0.0161943	1	0.944069	0	0.755
1_4805034_A_C	0.288618	0.288618	0.876989	0.638193	0.00404858	0.845
1_4805674_T_C	0.334008	0.334008	0.669515	0.723126	0	0.894
1_4806207_G_A	0.109312	0.109312	0.748431	0.422088	0	0.802
1_4806370_C_T	0.01417	0.01417	1	0.957837	0	0.828
1_4809120_C_T	0.251012	0.251012	0.400007	0.84803	0	0.799
1_4813360_C_T	0.0731707	0.0731707	0.373756	0.874349	0.00404858	0.887
1_4817508_C_T	0.0182927	0.0182927	1	0.928244	0.00404858	0.859
1_4819667_G_A	0.754065	0.245935	0.168596	0.945741	0.00404858	0.889
1_4821049_A_G	0.0182186	0.0182186	1	0.928529	0	0.835
1_4828063_G_A	0.29065	0.29065	0.215268	0.9312	0.00404858	0.793
1_4830900_C_T	0.236842	0.236842	1	0.60818	0	0.879
1_4831076_C_T	0.796748	0.203252	0.165215	0.956188	0.00404858	0.787
1_4831752_C_T	0.165992	0.165992	1	0.648892	0	0.869
1_4832839_C_T	0.0101626	0.0101626	1	0.979696	0.00404858	0.802
1_4835375_T_C	0.808943	0.191057	0.216224	0.928436	0.00404858	0.829
1_4838249_C_A	0.0711382	0.0711382	0.346189	0.890398	0.00404858	0.908
1_4843233_G_A	0.0506073	0.0506073	1	0.527679	0	0.895
1_4844376_C_T	0.308943	0.308943	0.297258	0.890935	0.00404858	0.81
1_4847594_C_T	0.315041	0.315041	0.301641	0.8921	0.00404858	0.843
1_4853910_C_T	0.692308	0.307692	0.178974	0.939899	0	0.811
1_4858666_A_C	0.0202429	0.0202429	1	0.911298	0	0.794
1_4859537_A_C	0.0951417	0.0951417	1	0.621009	0	0.852
1_4860555_G_A	0.0163265	0.0163265	1	0.943618	0.00809717	0.91
1_4861160_C_T	0.621458	0.378543	0.685369	0.727031	0	0.809
1_4863913_T_C	0.87247	0.12753	0.565316	0.81569	0	0.813
1_4872571_G_A	0.787958	0.212042	0.664488	0.33893	0.226721	0.862
1_4880917_C_A	0.0202429	0.0202429	1	0.911298	0	0.832
1_4888012_G_T	0.411364	0.411364	0.00129111	0.999727	0.109312	0.741
1_4889604_C_T	0.0951417	0.0951417	0.141573	0.0889212	0	0.841
1_4890255_G_A	0.0506073	0.0506073	1	0.527679	0	0.81
1_4906783_G_A	0.0263158	0.0263158	1	0.850431	0	0.91
1_4914910_C_A	0.603239	0.396761	1	0.578478	0	0.869
1_4928187_G_T	0.587045	0.412955	1	0.552764	0	0.813
1_4929004_T_C	0.0546559	0.0546559	0.528202	0.846462	0	0.917
1_4929561_C_T	0.0161943	0.0161943	1	0.944069	0	0.826
1_4930085_C_T	0.0263158	0.0263158	0.149569	0.991567	0	0.902
1_4932655_C_A	0.0346939	0.0346939	1	0.750301	0.00809717	0.854
1_4934067_C_T	0.0630081	0.0630081	0.242466	0.941217	0.00404858	0.801
1_4936983_G_A	0.0121457	0.0121457	1	0.96976	0	0.806
1_4937139_G_A	0.0142276	0.0142276	1	0.957667	0.00404858	0.87
1_4946268_C_T	0.33871	0.33871	0.0952415	0.0532199	0.121457	0.871
1_4950877_G_A	0.0465587	0.0465587	1	0.584623	0	0.8
1_4952788_A_G	0.244939	0.244939	0.864473	0.474978	0	0.807
1_4954746_G_A	0.0222672	0.0222672	1	0.89247	0	0.749
1_4955862_C_T	0.491903	0.491903	0.525879	0.292718	0	0.824
1_4958491_C_T	0.01417	0.01417	1	0.957837	0	0.822
1_4964674_G_A	0.0425101	0.0425101	1	0.641694	0	0.88
1_4965417_C_T	0.0283401	0.0283401	1	0.827447	0	0.852
1_4973107_C_T	0.130705	0.130705	0.260921	0.912732	0.0242915	0.709
1_4980692_G_A	0.166667	0.166667	1	0.644095	0.00404858	0.727
1_4981503_A_G	0.43361	0.43361	0.895703	0.634861	0.0242915	0.833
1_4986475_A_G	0.0283401	0.0283401	0.172553	0.988339	0	0.885
1_4986684_T_C	0.0222672	0.0222672	1	0.89247	0	0.905
1_4987424_T_G	0.17004	0.17004	1	0.5894	0	0.914
1_4987953_C_T	0.0222672	0.0222672	1	0.89247	0	0.915
1_4988063_A_C	0.237805	0.237805	0.599008	0.325545	0.00404858	0.903
1_4992204_T_C	0.334728	0.334728	0.192607	0.112151	0.0323887	0.892
1_4993039_G_A	0.218623	0.218623	1	0.621421	0	0.87
1_4994367_C_T	0.0202429	0.0202429	1	0.911298	0	0.912
1_4996185_A_G	0.461538	0.461538	0.305275	0.153187	0	0.791
1_4996661_T_C	0.184647	0.184647	0.673154	0.726388	0.0242915	0.798
1_5001488_T_G	0.265182	0.265182	0.745109	0.404851	0	0.847
1_5003504_G_A	0.550607	0.449393	0.123097	0.958695	0	0.854
1_5005716_G_T	0.00809717	0.00809717	1	0.987842	0	0.84
1_5009464_C_A	0.0345528	0.0345528	1	0.751209	0.00404858	0.888
1_5011402_A_G	0.699187	0.300813	0.763396	0.424325	0.00404858	0.874
1_5012301_G_A	0.0384615	0.0384615	1	0.697877	0	0.885
1_5015676_T_C	0.111336	0.111336	0.517579	0.83489	0	0.898
1_5015844_G_A	0.691837	0.308163	0.88081	0.658496	0.00809717	0.904
1_5021200_T_G	0.54898	0.45102	0.796534	0.677814	0.00809717	0.814
1_5021544_G_A	0.00607287	0.00607287	1	0.993915	0	0.833
1_5023321_G_A	0.215447	0.215447	0.70732	0.383569	0.00404858	0.755
1_5024385_G_T	0.745902	0.254098	0.129724	0.0771402	0.0121457	0.736
1_5026837_A_G	0.0364372	0.0364372	1	0.725305	0	0.809
1_5029531_A_C	0.232794	0.232794	0.211849	0.931137	0	0.904
1_5030419_C_T	0.0304878	0.0304878	1	0.802576	0.00404858	0.906
1_5033661_G_A	0.27439	0.27439	0.264265	0.903594	0.00404858	0.876
1_5034174_G_A	0.165992	0.165992	0.16412	0.954011	0	0.893
1_5036234_G_A	0.235772	0.235772	0.381704	0.849382	0.00404858	0.794
1_5036622_A_G	0.034413	0.034413	1	0.75211	0	0.785
1_5036777_T_G	0.436475	0.436475	0.697233	0.711431	0.0121457	0.854
1_5036940_T_C	0.0263158	0.0263158	1	0.850431	0	0.773
1_5038093_A_C	0.346154	0.346154	0.888945	0.614225	0	0.859
1_5039514_T_C	0.0364372	0.0364372	1	0.725305	0	0.885
1_5041894_A_C	0.960417	0.0395833	1	0.6903	0.0283401	0.818
1_5042941_G_A	0.0323887	0.0323887	1	0.778157	0	0.879
1_5043734_C_A	0.858974	0.141026	1	0.499181	0.0526316	0.86
1_5053263_T_C	0.973577	0.0264228	1	0.849857	0.00404858	0.921
1_5061519_T_C	0.629098	0.370902	0.891504	0.614564	0.0121457	0.795
1_5069170_G_T	0.248988	0.248988	1	0.543838	0	0.847
1_5070663_A_G	0.362348	0.362348	0.408977	0.21932	0	0.912
1_5073092_G_A	0.684211	0.315789	0.883862	0.615651	0	0.878
1_5085955_A_G	0.522358	0.477642	0.249634	0.124918	0.00404858	0.795
1_5090997_A_G	0.481707	0.481707	0.371003	0.188429	0.00404858	0.862
1_5094435_G_A	0.267206	0.267206	0.328437	0.161343	0	0.856
1_5094655_C_T	0.0121457	0.0121457	1	0.96976	0	0.863
1_5095862_C_T	0.0853659	0.0853659	0.690248	0.750466	0.00404858	0.891
1_5098913_A_G	0.0323887	0.0323887	1	0.778157	0	0.857
1_5098991_T_C	0.0134529	0.0134529	1	0.96652	0.097166	0.815
1_5103621_A_G	0.200405	0.200405	0.321448	0.176466	0	0.808
1_5124859_G_A	0.685654	0.314346	0.651715	0.74685	0.0404858	0.857
1_5126826_G_A	0.0263158	0.0263158	1	0.850431	0	0.906
1_5136477_C_T	0.11336	0.11336	1	0.618134	0	0.647
1_5140226_G_A	0.244939	0.244939	0.167651	0.947997	0	0.889
1_5141293_G_T	0.623984	0.376016	0.586707	0.780133	0.00404858	0.881
1_5142530_C_T	0.00607287	0.00607287	1	0.993915	0	0.831
1_5142552_T_G	0.308943	0.308943	1	0.518111	0.00404858	0.794
1_5150534_A_G	0.184211	0.184211	0.0878454	0.0464738	0	0.875
1_5151437_A_C	0.201681	0.201681	0.780586	0.454938	0.518219	0.833
1_5158512_C_T	0.0202429	0.0202429	1	0.911298	0	0.91
1_5158857_G_A	0.72549	0.27451	0.726426	0.397166	0.174089	0.834
1_5166480_A_G	0.226141	0.226141	1	0.545981	0.0242915	0.868
1_5168663_C_T	0.46748	0.46748	0.442148	0.839105	0.00404858	0.883
1_5168872_C_T	0.00609756	0.00609756	1	0.99389	0.00404858	0.854
1_5170712_A_G	0.0979592	0.0979592	0.484923	0.299276	0.00809717	0.793
1_5179530_A_C	0.712551	0.287449	1	0.527785	0	0.875
1_5182124_G_T	0.00816326	0.00816326	1	0.987743	0.00809717	0.873
1_5183841_G_A	0.0445344	0.0445344	1	0.613204	0	0.637
1_5192703_C_A	0.506098	0.493902	0.898493	0.460973	0.00404858	0.877
1_5195371_T_C	0.170732	0.170732	0.821257	0.405506	0.00404858	0.821
1_5197977_C_T	0.728745	0.271255	1	0.558874	0	0.807
1_5210124_C_A	0.426829	0.426829	1	0.583546	0.00404858	0.908
1_5219272_A_C	0.716327	0.283673	0.207324	0.936788	0.00809717	0.864
1_5224616_A_G	0.15587	0.15587	0.33286	0.890851	0	0.899
1_5225760_T_C	0.0182186	0.0182186	1	0.928529	0	0.899
1_5228983_C_A	0.0728745	0.0728745	0.624476	0.252733	0	0.889
1_5229311_G_A	0.0772358	0.0772358	1	0.570058	0.00404858	0.761
1_5231892_C_A	0.783401	0.216599	0.707379	0.35984	0	0.747
1_5248541_T_C	0.734818	0.265182	0.745109	0.404851	0	0.884
1_5257229_C_T	0.253061	0.253061	0.616159	0.743157	0.00809717	0.863
1_5257327_A_G	0.0263158	0.0263158	1	0.850431	0	0.823
1_5259095_C_A	0.267206	0.267206	0.328437	0.161343	0	0.79
1_5264697_A_G	0.0586957	0.0586957	1	0.444773	0.0688259	0.765
1_5267850_G_A	0.455466	0.455466	0.700276	0.729872	0	0.801
1_5268005_A_C	0.00609756	0.00609756	1	0.99389	0.00404858	0.908
1_5282726_C_T	0.0897959	0.0897959	1	0.69768	0.00809717	0.884
1_5283942_C_T	0.42915	0.42915	1	0.514124	0	0.87
1_5284350_C_T	0.01417	0.01417	1	0.957837	0	0.884
1_5288312_C_T	0.00809717	0.00809717	1	0.987842	0	0.892
1_5288559_T_C	0.0242915	0.0242915	1	0.872144	0	0.887
1_5294237_C_T	0.062753	0.062753	1	0.759024	0	0.803
1_5295176_A_G	0.890244	0.109756	1	0.670719	0.00404858	0.741
1_5295574_C_T	0.00813008	0.00813008	1	0.987793	0.00404858	0.784
1_5297887_T_C	0.800813	0.199187	0.163723	0.0977041	0.00404858	0.907
1_5307076_C_T	0.398785	0.398785	0.690537	0.733238	0	0.867
1_5307136_G_A	0.0445344	0.0445344	1	0.613204	0	0.835
1_5309255_G_A	0.273279	0.273279	0.199503	0.107132	0	0.889
1_5312165_T_G	0.0469388	0.0469388	0.418058	0.912057	0.00809717	0.823
1_5313445_C_A	0.151822	0.151822	0.464595	0.825432	0	0.861
1_5314570_C_T	0.00614754	0.00614754	1	0.99384	0.0121457	0.845
1_5314737_C_T	0.01417	0.01417	0.0421635	0.999568	0	0.872
1_5315344_T_C	0.01417	0.01417	0.0421635	0.999568	0	0.845
1_5315712_G_A	0.01417	0.01417	1	0.957837	0	0.906
1_5317014_C_T	0.0569106	0.0569106	0.174741	0.966446	0.00404858	0.916
1_5318552_C_T	0.350202	0.350202	0.123634	0.961086	0	0.923
1_5321139_G_A	0.356275	0.356275	0.488138	0.817813	0	0.896
1_5324231_T_C	0.714575	0.285425	0.0414942	0.989439	0	0.911
1_5329177_A_G	0.0327869	0.0327869	1	0.775681	0.0121457	0.784
1_5329865_T_C	0.62753	0.37247	0.133852	0.957893	0	0.869
1_5334079_A_C	0.202429	0.202429	0.0282758	0.993055	0	0.886
1_5335599_T_C	0.0526316	0.0526316	1	0.499551	0	0.82
1_5338287_T_G	0.841463	0.158537	1	0.587322	0.00404858	0.814
1_5342295_A_G	0.427126	0.427126	0.0699786	0.975456	0	0.864
1_5346474_T_G	0.333333	0.333333	0.364119	0.883267	0.101215	0.703
1_5347155_T_C	0.578947	0.421053	0.515363	0.285886	0	0.824
1_5347371_G_A	0.00809717	0.00809717	0.012158	0.999988	0	0.792
1_5348270_A_G	0.623984	0.376016	0.0142127	0.996178	0.00404858	0.8
1_5348272_G_A	0.226721	0.226721	0.144356	0.95985	0	0.886
1_5348479_G_A	0.421053	0.421053	0.515363	0.285886	0	0.845
1_5353639_T_C	0.0121951	0.0121951	0.0303626	0.999813	0.00404858	0.916
1_5354772_C_T	0.0182186	0.0182186	1	0.928529	0	0.803
1_5354844_C_T	0.386831	0.386831	0.892534	0.633909	0.0161943	0.803
1_5358282_C_T	0.0222672	0.0222672	1	0.89247	0	0.894
1_5370017_T_C	0.018595	0.018595	1	0.927082	0.0202429	0.857
1_5374940_A_G	0.463415	0.463415	0.0148608	0.00895428	0.00404858	0.89
1_5380047_C_A	0.0366492	0.0366492	1	0.781139	0.226721	0.846
1_5381250_C_T	0.597561	0.402439	0.0467883	0.0271983	0.00404858	0.845
1_5384943_G_A	0.0242915	0.0242915	1	0.872144	0	0.852
1_5388176_C_T	0.0425101	0.0425101	1	0.641694	0	0.854
1_5393462_T_C	0.0101215	0.0101215	1	0.979778	0	0.871
1_5401364_A_G	0.548781	0.451219	0.0282448	0.0144254	0.00404858	0.768
1_5403031_A_G	0.389952	0.389952	0.0293373	0.0179664	0.153846	0.827
1_5404340_C_T	0.0142276	0.0142276	1	0.957667	0.00404858	0.872
1_5408123_T_C	0.0526316	0.0526316	1	0.499551	0	0.714
1_5409829_G_T	0.0263158	0.0263158	1	0.850431	0	0.79
1_5410542_C_T	0.58502	0.41498	0.514272	0.791062	0	0.876
1_5411516_T_C	0.048583	0.048583	1	0.556074	0	0.823
1_5422873_C_T	0.0101215	0.0101215	1	0.979778	0	0.901
1_5424331_C_T	0.0182186	0.0182186	1	0.928529	0	0.769
1_5454407_C_T	0.276423	0.276423	1	0.605058	0.00404858	0.877
1_5458909_A_G	0.444215	0.444215	0.602443	0.772874	0.0202429	0.851
1_5465505_G_A	0.0668016	0.0668016	0.291056	0.919234	0	0.808
1_5470084_A_G	0.0445344	0.0445344	1	0.613204	0	0.885
1_5470968_G_T	0.0162602	0.0162602	1	0.943845	0.00404858	0.825
1_5473983_G_A	0.460905	0.460905	0.120785	0.0604438	0.0161943	0.759
1_5475581_C_T	0.165992	0.165992	0.354449	0.896126	0	0.769
1_5475663_C_A	0.609756	0.390244	0.107531	0.0579602	0.00404858	0.767
1_5485177_T_G	0.147773	0.147773	0.314102	0.177752	0	0.834
1_5486073_A_G	0.0323887	0.0323887	1	0.778157	0	0.91
1_5486898_A_C	0.957317	0.0426829	1	0.640487	0.00404858	0.898
1_5489018_A_G	0.307692	0.307692	0.765792	0.410802	0	0.78
1_5492043_C_A	0.188259	0.188259	0.303397	0.182728	0	0.765
1_5497307_G_T	0.0202429	0.0202429	1	0.911298	0	0.881
1_5506194_A_G	0.054878	0.054878	0.529724	0.845429	0.00404858	0.794
1_5507130_T_C	0.0445344	0.0445344	0.386796	0.92659	0	0.808
1_5508774_G_A	0.0101215	0.0101215	1	0.979778	0	0.891
1_5513490_C_T	0.0202429	0.0202429	1	0.911298	0	0.803
1_5514194_C_T	0.354251	0.354251	0.889408	0.459185	0	0.849
1_5521691_C_T	0.0836735	0.0836735	0.388662	0.16094	0.00809717	0.893
1_5524343_A_C	0.0101215	0.0101215	1	0.979778	0	0.866
1_5528176_G_A	0.0792683	0.0792683	0.376673	0.194772	0.00404858	0.82
1_5533601_T_C	0.945122	0.054878	0.529724	0.845429	0.00404858	0.81
1_5535339_A_G	0.0284553	0.0284553	1	0.826792	0.00404858	0.9
1_5536722_C_A	0.0323887	0.0323887	1	0.778157	0	0.815
1_5540162_C_T	0.0303644	0.0303644	1	0.803313	0	0.824
1_5547562_T_C	0.148374	0.148374	1	0.546716	0.00404858	0.78
1_5549525_C_T	0.434959	0.434959	0.8973	0.610915	0.00404858	0.863
1_5554049_A_G	0.101215	0.101215	0.723001	0.77457	0	0.833
1_5555141_G_A	0.701219	0.298781	0.0933194	0.0494978	0.00404858	0.835
1_5556067_A_G	0.811741	0.188259	1	0.481496	0	0.911
1_5561229_C_T	0.731707	0.268293	0.146117	0.0887585	0.00404858	0.862
1_5563399_G_A	0.579268	0.420732	1	0.508418	0.00404858	0.8
1_5572304_G_A	0.206009	0.206009	0.422121	0.859907	0.0566802	0.813
1_5575737_A_C	0.0658436	0.0658436	0.607548	0.335483	0.0161943	0.822
1_5575910_T_C	0.0364372	0.0364372	1	0.725305	0	0.802
1_5578655_T_C	0.0183673	0.0183673	0.00156551	0.999989	0.00809717	0.549
1_5581798_T_C	0.737805	0.262195	0.248814	0.136136	0.00404858	0.876
1_5585215_A_G	0.869295	0.130705	0.572082	0.799404	0.0242915	0.623
1_5588846_A_C	0.0101626	0.0101626	1	0.979696	0.00404858	0.839
1_5603850_A_G	0.176113	0.176113	0.659861	0.325139	0	0.827
1_5613767_G_A	0.0668016	0.0668016	0.609267	0.318211	0	0.81
1_5618182_C_T	0.275304	0.275304	0.267739	0.159316	0	0.857
1_5623965_C_T	0.465306	0.465306	0.89779	0.457085	0.00809717	0.85
1_5631455_C_T	0.0121951	0.0121951	1	0.969637	0.00404858	0.752
1_5631820_C_T	0.0323887	0.0323887	1	0.778157	0	0.809
1_5636176_A_G	0.0101215	0.0101215	1	0.979778	0	0.882
1_5636697_T_C	0.0182186	0.0182186	1	0.928529	0	0.917
1_5636893_A_C	0.0647773	0.0647773	1	0.734434	0	0.759
1_5641458_C_T	0.0182186	0.0182186	1	0.928529	0	0.876
1_5642705_T_G	0.165049	0.165049	1.18712e-40	1	0.165992	0.504
1_5654285_C_T	0.0182186	0.0182186	1	0.928529	0	0.816
1_5657296_G_A	0.0182186	0.0182186	1	0.928529	0	0.906
1_5657801_T_G	0.0647773	0.0647773	1	0.734434	0	0.855
1_5659587_G_T	0.293522	0.293522	0.645027	0.763726	0	0.847
1_5671786_A_G	0.455285	0.455285	0.3054	0.88341	0.00404858	0.897
1_5674434_T_C	0.686235	0.313765	0.054324	0.983802	0	0.857
1_5679368_C_T	0.447368	0.447368	0.520896	0.794414	0	0.715
1_5680572_A_G	0.257085	0.257085	0.867586	0.668156	0	0.786
1_5681945_T_C	0.0345528	0.0345528	1	0.751209	0.00404858	0.848
1_5683439_G_A	0.0101215	0.0101215	1	0.979778	0	0.795
1_5684110_C_T	0.45935	0.45935	0.797757	0.670611	0.00404858	0.802
1_5684301_A_C	0.0728745	0.0728745	0.371743	0.875521	0	0.823
1_5689610_C_T	0.285714	0.285714	0.4337	0.227391	0.00809717	0.808
1_5693597_T_C	0.0325203	0.0325203	1	0.777338	0.00404858	0.747
1_5695724_G_A	0.0345528	0.0345528	1	0.751209	0.00404858	0.867
1_5695978_T_G	0.0323887	0.0323887	1	0.778157	0	0.755
1_5701323_T_C	0.208502	0.208502	0.849329	0.635364	0	0.875
1_5703552_G_A	0.243902	0.243902	0.863867	0.635099	0.00404858	0.811
1_5704836_A_G	0.0564854	0.0564854	0.540609	0.837903	0.0323887	0.854
1_5705919_C_T	0.214894	0.214894	0.564835	0.317587	0.048583	0.853
1_5707091_A_C	0.518367	0.481633	0.898405	0.478829	0.00809717	0.75
1_5707816_C_T	0.338057	0.338057	0.156885	0.0936273	0	0.859
1_5709728_C_T	0.186235	0.186235	1	0.512815	0	0.85
1_5710885_G_A	0.0650406	0.0650406	1	0.73283	0.00404858	0.879
1_5712831_A_G	0.560976	0.439024	0.795896	0.419036	0.00404858	0.828
1_5716860_T_C	0.583673	0.416327	1	0.51691	0.00809717	0.762
1_5717388_T_C	0.370833	0.370833	0.0715187	0.0376706	0.0283401	0.821
1_5719531_G_A	0.0323887	0.0323887	1	0.778157	0	0.853
1_5721189_A_G	0.00607287	0.00607287	1	0.993915	0	0.822
1_5722405_G_A	0.283401	0.283401	1	0.598277	0	0.824
1_5724940_T_C	0.287449	0.287449	1	0.527785	0	0.873
1_5732473_G_A	0.0995935	0.0995935	0.717037	0.794931	0.00404858	0.67
1_5736682_A_G	0.649798	0.350202	0.327475	0.886569	0	0.875
1_5737319_T_C	0.00607287	0.00607287	1	0.993915	0	0.808
1_5738500_G_A	0.0323887	0.0323887	1	0.778157	0	0.865
1_5747635_C_T	0.0101215	0.0101215	1	0.979778	0	0.904
1_5749226_G_A	0.672764	0.327236	0.0595062	0.981847	0.00404858	0.825
1_5750125_C_T	0.635628	0.364372	0.0540872	0.983981	0	0.88
1_5751591_A_G	0.151822	0.151822	1	0.491049	0	0.812
1_5752416_G_A	0.0182186	0.0182186	1	0.928529	0	0.673
1_5755428_C_T	0.676829	0.323171	0.770453	0.71355	0.00404858	0.889
1_5760354_C_T	0.01417	0.01417	1	0.957837	0	0.84
1_5761968_A_G	0.0217391	0.0217391	1	0.904931	0.0688259	0.809
1_5762502_A_G	0.00809717	0.00809717	1	0.987842	0	0.913
1_5765353_T_C	0.530992	0.469008	0.897277	0.640502	0.0202429	0.826
1_5768379_G_A	0.0465587	0.0465587	0.415377	0.913311	0	0.893
1_5768607_C_T	0.0404858	0.0404858	1	0.669962	0	0.903
1_5770265_C_A	0.716599	0.283401	0.209632	0.93129	0	0.869
1_5770702_A_G	0.742915	0.257085	0.242748	0.921447	0	0.79
1_5772500_G_A	0.47551	0.47551	0.522565	0.796079	0.00809717	0.852
1_5773754_A_G	0.00609756	0.00609756	1	0.99389	0.00404858	0.904
1_5778800_G_A	0.0384615	0.0384615	0.302123	0.958439	0	0.862
1_5780697_G_A	0.530364	0.469636	0.251706	0.905982	0	0.91
1_5782727_G_A	0.0445344	0.0445344	1	0.613204	0	0.909
1_5784433_T_C	0.755061	0.244939	0.490681	0.831013	0	0.753
1_5784445_G_A	0.548583	0.451417	0.368699	0.865139	0	0.912
1_5786865_C_T	0.351064	0.351064	0.391613	0.852398	0.048583	0.547
1_5789247_C_A	0.0242915	0.0242915	1	0.872144	0	0.895
1_5795581_A_G	0.00809717	0.00809717	1	0.987842	0	0.765
1_5795600_A_G	0.00809717	0.00809717	1	0.987842	0	0.731
1_5797096_T_C	0.313765	0.313765	0.556143	0.308413	0	0.729
1_5799631_A_G	0.434959	0.434959	0.8973	0.610915	0.00404858	0.808
1_5802390_G_A	0.420732	0.420732	0.696209	0.706925	0.00404858	0.853
1_5805356_T_C	0.0101215	0.0101215	1	0.979778	0	0.889
1_5811532_G_A	0.0182927	0.0182927	1	0.928244	0.00404858	0.84
1_5814154_A_G	0.00607287	0.00607287	1	0.993915	0	0.883
1_5815715_G_A	0.0121457	0.0121457	1	0.96976	0	0.821
1_5816959_G_A	0.0202429	0.0202429	1	0.911298	0	0.849
1_5829039_T_C	0.118367	0.118367	0.545673	0.310543	0.00809717	0.904
1_5831601_G_A	0.151822	0.151822	0.225078	0.14357	0	0.903
1_5840181_A_G	0.0668016	0.0668016	0.609267	0.318211	0	0.773
1_5858429_C_T	0.0528455	0.0528455	1	0.498065	0.00404858	0.836
1_5859110_G_A	0.0283401	0.0283401	0.172553	0.988339	0	0.787
1_5861105_A_G	0.682186	0.317814	0.18626	0.100172	0	0.846
1_5863100_T_C	0.0264228	0.0264228	0.150143	0.991499	0.00404858	0.891
1_5865275_T_C	0.0263158	0.0263158	0.149569	0.991567	0	0.879
1_5865928_C_T	0.0265306	0.0265306	0.150722	0.991431	0.00809717	0.83
1_5879772_T_C	0.0202429	0.0202429	0.0887018	0.99745	0	0.862
1_5880466_C_A	0.663968	0.336032	0.669432	0.359219	0	0.791
1_5882333_C_T	0.633603	0.366397	0.58659	0.337081	0	0.885
1_5882696_A_G	0.647773	0.352227	0.212972	0.129967	0	0.816
1_5886560_G_A	0.01417	0.01417	0.0421635	0.999568	0	0.869
1_5895194_G_A	0.47561	0.47561	0.306023	0.898711	0.00404858	0.794
1_5900795_C_T	0.404472	0.404472	0.507927	0.814563	0.00404858	0.852
1_5901975_C_T	0.174797	0.174797	0.181524	0.0907785	0.00404858	0.802
1_5903474_C_T	0.082996	0.082996	1	0.487523	0	0.88
1_5905929_G_T	0.62753	0.37247	0.587774	0.327369	0	0.874
1_5908794_C_T	0.234818	0.234818	1	0.502597	0	0.653
1_5911588_A_C	0.0910931	0.0910931	0.236136	0.110134	0	0.8
1_5911666_T_C	0.048583	0.048583	0.443926	0.898656	0	0.83
1_5912942_G_A	0.0101215	0.0101215	1	0.979778	0	0.916
1_5913621_T_C	0.743902	0.256098	1	0.566598	0.00404858	0.893
1_5915662_G_A	0.138776	0.138776	1	0.485408	0.00809717	0.876
1_5917731_A_G	0.0506073	0.0506073	1	0.527679	0	0.843
1_5917836_G_A	0.0121457	0.0121457	1	0.96976	0	0.757
1_5919414_G_A	0.0364372	0.0364372	1	0.725305	0	0.874
1_5921042_C_A	0.213415	0.213415	0.849018	0.414631	0.00404858	0.808
1_5924881_G_A	0.134146	0.134146	1	0.548883	0.00404858	0.815
1_5927169_G_A	0.00809717	0.00809717	1	0.987842	0	0.778
1_5939837_G_A	0.816327	0.183673	1	0.563874	0.00809717	0.707
1_5940243_G_A	0.0161943	0.0161943	1	0.944069	0	0.792
1_5952726_C_T	0.176829	0.176829	0.660052	0.320272	0.00404858	0.72
1_5957601_C_T	0.21748	0.21748	0.353392	0.865462	0.00404858	0.753
1_5960503_A_G	0.393878	0.393878	0.789835	0.667483	0.00809717	0.834
1_5961870_G_A	0.826531	0.173469	1	0.548251	0.00809717	0.83
1_5965455_C_T	0.0182186	0.0182186	1	0.928529	0	0.876
1_5970367_C_T	0.048583	0.048583	1	0.556074	0	0.812
1_5971314_G_A	0.180162	0.180162	0.829832	0.435688	0	0.712
1_5977154_C_T	0.0222672	0.0222672	1	0.89247	0	0.877
1_5994334_C_T	0.0384615	0.0384615	1	0.697877	0	0.889
1_5998094_C_T	0.0650406	0.0650406	1	0.73283	0.00404858	0.897
1_6007474_G_A	0.467611	0.467611	0.89829	0.460914	0	0.814
1_6008674_C_T	0.00809717	0.00809717	1	0.987842	0	0.781
1_6013813_G_A	0.0142857	0.0142857	1	0.957495	0.00809717	0.749
1_6016661_A_G	0.01417	0.01417	1	0.957837	0	0.912
1_6022815_G_A	0.01417	0.01417	1	0.957837	0	0.826
1_6028221_A_G	0.0202429	0.0202429	1	0.911298	0	0.87
1_6030027_G_A	0.0163265	0.0163265	1	0.943618	0.00809717	0.887
1_6033973_C_T	0.10515	0.10515	0.29462	0.910168	0.0566802	0.791
1_6043930_A_G	0.0711382	0.0711382	0.618236	0.272047	0.00404858	0.909
1_6046264_G_A	0.0101215	0.0101215	1	0.979778	0	0.784
1_6060238_C_T	0.246939	0.246939	0.607124	0.32584	0.00809717	0.84
1_6073537_G_A	0.256098	0.256098	0.130312	0.964614	0.00404858	0.828
1_6073850_G_A	0.182186	0.182186	0.205618	0.128213	0	0.853
1_6074402_G_A	0.0688259	0.0688259	0.612763	0.295432	0	0.867
1_6074434_A_G	0.192308	0.192308	0.224073	0.918487	0	0.79
1_6076366_A_G	0.025	0.025	1	0.891145	0.190283	0.695
1_6079392_G_A	0.333333	0.333333	0.0618926	0.981155	0.00404858	0.867
1_6079975_G_A	0.0607287	0.0607287	0.0487327	0.992793	0	0.82
1_6084824_G_A	0.0101215	0.0101215	1	0.979778	0	0.76
1_6091437_G_A	0.211382	0.211382	0.44504	0.840192	0.00404858	0.792
1_6095199_G_A	0.136179	0.136179	0.00583656	0.998564	0.00404858	0.811
1_6100313_A_G	0.799595	0.200405	1	0.612218	0	0.898
1_6104029_A_G	0.01417	0.01417	1	0.957837	0	0.857
1_6104715_A_G	0.01417	0.01417	1	0.957837	0	0.785
1_6105154_G_A	0.01417	0.01417	0.0421635	0.999568	0	0.769
1_6111757_G_A	0.0364372	0.0364372	1	0.725305	0	0.808
1_6115361_C_T	0.0121457	0.0121457	1	0.96976	0	0.84
1_6117171_A_G	0.257085	0.257085	0.616889	0.777455	0	0.745
1_6120307_C_T	0.062753	0.062753	1	0.759024	0	0.787
1_6125460_G_A	0.00809717	0.00809717	1	0.987842	0	0.78
1_6126668_G_A	0.0263158	0.0263158	1	0.850431	0	0.773
1_6129954_G_A	0.0589431	0.0589431	0.583761	0.803838	0.00404858	0.814
1_6135287_C_T	0.0182186	0.0182186	1	0.928529	0	0.821
1_6138623_C_T	0.0264228	0.0264228	1	0.849857	0.00404858	0.742
1_6138659_C_T	0.157895	0.157895	1	0.592038	0	0.826
1_6139169_G_T	0.658537	0.341463	0.255944	0.918669	0.00404858	0.82
1_6140540_A_G	0.285425	0.285425	0.215825	0.918133	0	0.802
1_6145365_A_G	0.706122	0.293878	0.280146	0.913815	0.00809717	0.81
1_6145465_T_G	0.746939	0.253061	0.616159	0.743157	0.00809717	0.896
1_6145683_A_G	0.161943	0.161943	0.0561732	0.988593	0	0.863
1_6149122_G_A	0.119342	0.119342	0.354343	0.896254	0.0161943	0.781
1_6153525_G_A	0.621951	0.378049	1	0.550653	0.00404858	0.815
1_6162601_T_C	0.0546559	0.0546559	0.153538	0.973037	0	0.918
1_6164029_C_T	0.046748	0.046748	0.416714	0.912687	0.00404858	0.812
1_6167194_T_C	0.355072	0.355072	0.00015518	7.89586e-05	0.441296	0.793
1_6170988_G_A	0.3361	0.3361	0.193127	0.939662	0.0242915	0.812
1_6175489_G_A	0.267206	0.267206	0.102648	0.972317	0	0.791
1_6183926_T_C	0.0931174	0.0931174	0.450359	0.85679	0	0.857
1_6191632_C_T	0.062753	0.062753	1	0.759024	0	0.799
1_6199924_G_A	0.15102	0.15102	0.803762	0.698304	0.00809717	0.831
1_6205349_C_T	0.168016	0.168016	0.820921	0.440385	0	0.895
1_6205381_C_T	0.034413	0.034413	1	0.75211	0	0.877
1_6211822_A_G	0.0607287	0.0607287	0.608246	0.78261	0	0.884
1_6216780_G_A	0.106996	0.106996	0.493591	0.880774	0.0161943	0.546
1_6217859_A_G	0.15587	0.15587	1	0.621688	0	0.801
1_6220962_A_G	0.686992	0.313008	0.0773736	0.972428	0.00404858	0.867
1_6222501_C_A	0.809717	0.190283	0.301763	0.163546	0	0.747
1_6225739_A_C	0.143725	0.143725	1	0.610438	0	0.792
1_6226940_G_A	0.0589431	0.0589431	1	0.416239	0.00404858	0.771
1_6228783_G_A	0.0323887	0.0323887	1	0.778157	0	0.813
1_6229093_A_G	0.103239	0.103239	0.305179	0.901828	0	0.8
1_6230852_G_A	0.0365854	0.0365854	1	0.724323	0.00404858	0.906
1_6232569_C_T	0.034413	0.034413	1	0.75211	0	0.885
1_6247066_C_T	0.034413	0.034413	1	0.75211	0	0.813
1_6248784_T_C	0.034413	0.034413	1	0.75211	0	0.802
1_6257826_T_C	0.251012	0.251012	0.866297	0.64132	0	0.825
1_6259043_G_A	0.01417	0.01417	1	0.957837	0	0.793
1_6273206_C_T	0.0229167	0.0229167	1	0.889447	0.0283401	0.897
1_6276167_T_G	0.048583	0.048583	1	0.556074	0	0.824
1_6276561_C_T	0.034413	0.034413	1	0.75211	0	0.847
1_6279370_G_C	0.259259	0.259259	0.318069	0.180328	0.0161943	0.863
1_6282950_T_G	0.01417	0.01417	1	0.957837	0	0.876
1_6295625_G_A	0.0447154	0.0447154	1	0.61193	0.00404858	0.901
1_6296238_T_G	0.41498	0.41498	0.793171	0.405759	0	0.802
1_6300395_T_C	0.0445344	0.0445344	1	0.613204	0	0.867
1_6301067_A_G	0.00607287	0.00607287	1	0.993915	0	0.832
1_6303383_C_T	0.0426829	0.0426829	1	0.640487	0.00404858	0.801
1_6306912_T_C	0.0566802	0.0566802	0.555479	0.826405	0	0.795
1_6308695_A_G	0.718623	0.281377	0.752911	0.385404	0	0.833
1_6315125_G_A	0.0242915	0.0242915	1	0.872144	0	0.842
1_6317585_C_T	0.0404858	0.0404858	1	0.669962	0	0.901
1_6317983_T_C	0.710526	0.289474	0.645929	0.370461	0	0.912
1_6323110_T_C	0.0222672	0.0222672	1	0.89247	0	0.872
1_6325098_T_C	0.0222672	0.0222672	1	0.89247	0	0.809
1_6328483_A_G	0.121457	0.121457	0.547683	0.26878	0	0.871
1_6329989_C_T	0.0708502	0.0708502	1	0.655731	0	0.871
1_6339145_G_A	0.01417	0.01417	1	0.957837	0	0.782
1_6340557_T_C	0.144628	0.144628	0.188002	0.088426	0.0202429	0.717
1_6343714_A_C	0.0368852	0.0368852	1	0.722339	0.0121457	0.844
1_6347149_C_T	0.115385	0.115385	0.217552	0.133483	0	0.835
1_6352084_G_A	0.0465587	0.0465587	1	0.584623	0	0.884
1_6358895_G_A	0.107724	0.107724	0.327036	0.196438	0.00404858	0.776
1_6359997_G_T	0.0242915	0.0242915	1	0.872144	0	0.817
1_6363163_G_T	0.0566802	0.0566802	1	0.444521	0	0.895
1_6370415_C_T	0.0650406	0.0650406	0.26717	0.930459	0.00404858	0.889
1_6379152_A_G	0.01417	0.01417	1	0.957837	0	0.869
1_6384245_A_C	0.01417	0.01417	1	0.957837	0	0.793
1_6388317_G_A	0.0101215	0.0101215	1	0.979778	0	0.837
1_6393121_G_A	0.17551	0.17551	1	0.517223	0.00809717	0.78
1_6404299_G_T	0.00607287	0.00607287	1	0.993915	0	0.79
1_6408060_C_T	0.0123457	0.0123457	1	0.969264	0.0161943	0.829
1_6411024_G_A	0.0364372	0.0364372	1	0.725305	0	0.805
1_6419320_C_A	0.0202429	0.0202429	1	0.911298	0	0.83
1_6419994_G_A	0.0263158	0.0263158	1	0.850431	0	0.905
1_6420825_G_A	0.046748	0.046748	1	0.583286	0.00404858	0.885
1_6425349_C_T	0.0691057	0.0691057	1	0.68085	0.00404858	0.811
1_6450306_C_T	0.0303644	0.0303644	1	0.803313	0	0.865
1_6457905_A_G	0.0142276	0.0142276	1	0.957667	0.00404858	0.813
1_6458105_C_T	0.0101215	0.0101215	1	0.979778	0	0.794
1_6465054_G_A	0.0323887	0.0323887	1	0.778157	0	0.893
1_6473294_A_G	0.143725	0.143725	1	0.610438	0	0.883
1_6475604_G_A	0.107287	0.107287	0.327326	0.198471	0	0.778
1_6479040_G_A	0.0311203	0.0311203	1	0.798808	0.0242915	0.792
1_6486190_G_A	0.107287	0.107287	0.327326	0.198471	0	0.768
1_6494399_C_T	0.188259	0.188259	0.303397	0.182728	0	0.852
1_6524501_T_C	0.0850202	0.0850202	1	0.459633	0	0.882
1_6527596_A_G	0.0101215	0.0101215	1	0.979778	0	0.898
1_6531124_T_C	0.0833333	0.0833333	0.388076	0.162251	0.00404858	0.865
1_6548056_A_G	0.157895	0.157895	0.157051	0.101291	0	0.868
1_6549915_T_G	0.0203252	0.0203252	1	0.910947	0.00404858	0.82
1_6550376_T_C	0.160569	0.160569	0.155019	0.0876108	0.00404858	0.712
1_6552529_A_G	0.0850202	0.0850202	1	0.459633	0	0.743
1_6560493_C_T	0.0203252	0.0203252	1	0.910947	0.00404858	0.836
1_6561039_C_T	0.0426829	0.0426829	1	0.640487	0.00404858	0.774
1_6561300_G_A	0.062753	0.062753	0.00935517	0.998968	0	0.758
1_6562784_A_G	0.219262	0.219262	0.580273	0.340101	0.0121457	0.844
1_6563067_G_A	0.107287	0.107287	0.748431	0.700333	0	0.854
1_6564141_G_T	0.1417	0.1417	0.598784	0.804155	0	0.74
1_6568387_T_C	0.621458	0.378543	0.0214741	0.993623	0	0.844
1_6572175_G_A	0.253061	0.253061	0.0894054	0.975472	0.00809717	0.783
1_6577871_C_T	0.889796	0.110204	0.508929	0.849827	0.00809717	0.83
1_6599041_C_T	0.890244	0.109756	0.186163	0.946914	0.00404858	0.898
1_6614526_A_G	0.0323887	0.0323887	0.221843	0.979404	0	0.869
1_6625420_C_T	0.0487805	0.0487805	0.445318	0.897938	0.00404858	0.871
1_6626276_C_A	0.0222672	0.0222672	1	0.89247	0	0.833
1_6629274_A_G	0.421053	0.421053	0.00888665	0.99768	0	0.747
1_6631431_C_T	0.845528	0.154472	1	0.646333	0.00404858	0.866
1_6649603_G_A	0.0506073	0.0506073	1	0.527679	0	0.885
1_6650824_C_T	0.0202429	0.0202429	1	0.911298	0	0.908
1_6654423_C_T	0.050813	0.050813	0.473763	0.881802	0.00404858	0.853
1_6655444_C_T	0.034413	0.034413	1	0.75211	0	0.797
1_6657240_C_T	0.350202	0.350202	0.20791	0.931371	0	0.805
1_6665266_C_T	0.034413	0.034413	1	0.75211	0	0.878
1_6673670_G_T	0.0202429	0.0202429	1	0.911298	0	0.761
1_6687748_C_T	0.01417	0.01417	1	0.957837	0	0.91
1_6693102_C_T	0.0122449	0.0122449	1	0.969514	0.00809717	0.847
1_6699327_C_T	0.0242915	0.0242915	1	0.872144	0	0.794
1_6704635_A_G	0.884615	0.115385	0.752179	0.341739	0	0.853
1_6705528_G_A	0.229167	0.229167	0.224406	0.922218	0.222672	0.766
1_6711146_T_C	0.319106	0.319106	0.770317	0.678352	0.00404858	0.824
1_6712772_C_T	0.0242915	0.0242915	1	0.872144	0	0.845
1_6713225_A_G	0.034413	0.034413	1	0.75211	0	0.918
1_6717563_G_A	0.0426829	0.0426829	1	0.640487	0.00404858	0.811
1_6743063_T_C	0.0222672	0.0222672	1	0.89247	0	0.837
1_6756674_T_C	0.034413	0.034413	1	0.75211	0	0.835
1_6785946_G_T	0.52027	0.47973	0.0323707	0.9893	0.101215	0.761
1_6795230_T_C	0.558943	0.441057	0.605306	0.763319	0.00404858	0.802
1_6802335_A_G	0.131579	0.131579	0.020395	0.996635	0	0.763
1_6826467_G_A	0.331984	0.331984	0.472712	0.834966	0	0.902
1_6833553_G_T	0.166667	0.166667	0.165079	0.952718	0.00404858	0.781
1_6835761_G_A	0.174089	0.174089	0.506524	0.824427	0	0.813
1_6853355_A_G	0.130612	0.130612	0.0433711	0.989346	0.00809717	0.829
1_6863342_G_A	0.204453	0.204453	0.169023	0.949309	0	0.813
1_6871756_A_G	0.0526316	0.0526316	1	0.499551	0	0.802
1_6872633_C_T	0.149351	0.149351	0.026258	0.0190093	0.376518	0.872
1_6873932_T_C	0.302846	0.302846	0.364321	0.186052	0.00404858	0.903
1_6895384_T_C	0.0242915	0.0242915	1	0.872144	0	0.829
1_6896334_A_G	0.0202429	0.0202429	1	0.911298	0	0.909
1_6913481_T_G	0.0775862	0.0775862	1	0.596421	0.0607287	0.918
1_6920390_T_C	0.0165289	0.0165289	1	0.942929	0.0202429	0.896
1_6929760_G_A	0.334008	0.334008	0.669515	0.723126	0	0.917
1_6934001_A_C	0.0165975	0.0165975	1	0.942696	0.0242915	0.862
1_6938085_C_T	0.0182927	0.0182927	1	0.928244	0.00404858	0.91
1_6943462_C_T	0.0202429	0.0202429	1	0.911298	0	0.794
1_6972393_C_T	0.591837	0.408163	0.895098	0.479987	0.00809717	0.841
1_6976226_A_G	0.11336	0.11336	0.529963	0.81469	0	0.739
1_6982350_G_A	0.730612	0.269388	1	0.609111	0.00809717	0.89
1_6991925_T_C	0.479757	0.479757	0.702656	0.377237	0	0.913
1_6995522_C_T	0.0303644	0.0303644	0.196687	0.984317	0	0.784
1_6999738_A_G	0.0587045	0.0587045	0.582189	0.805098	0	0.869
1_7001078_C_T	0.259109	0.259109	0.869149	0.635992	0	0.747
1_7003565_C_T	0.0566802	0.0566802	0.555479	0.826405	0	0.665
1_7009910_G_A	0.169421	0.169421	0.0360724	0.992813	0.0202429	0.765
1_7011608_C_T	0.0101215	0.0101215	1	0.979778	0	0.791
1_7014330_G_A	0.388664	0.388664	0.285266	0.161083	0	0.828
1_7015831_G_A	0.00809717	0.00809717	1	0.987842	0	0.869
1_7019932_C_T	0.00809717	0.00809717	1	0.987842	0	0.797
1_7029262_G_A	0.408537	0.408537	0.692093	0.35266	0.00404858	0.768
1_7045363_A_C	0.0327869	0.0327869	1	0.775681	0.0121457	0.785
1_7052566_G_A	0.577236	0.422764	0.192574	0.930365	0.00404858	0.813
1_7055930_A_G	0.0242915	0.0242915	1	0.872144	0	0.808
1_7057338_C_T	0.184211	0.184211	0.203798	0.113485	0	0.714
1_7063003_A_G	0.00607287	0.00607287	1	0.993915	0	0.886
1_7069754_G_T	0.046748	0.046748	1	0.583286	0.00404858	0.873
1_7072329_G_A	0.046748	0.046748	1	0.583286	0.00404858	0.763
1_7074756_G_A	0.046748	0.046748	1	0.583286	0.00404858	0.763
1_7077218_C_T	0.0769231	0.0769231	1	0.572233	0	0.805
1_7081066_C_T	0.0243902	0.0243902	1	0.871648	0.00404858	0.847
1_7087739_G_A	0.184211	0.184211	0.831854	0.701214	0	0.834
1_7088855_G_A	0.489879	0.489879	0.524388	0.803373	0	0.888
1_7096272_C_T	0.0425101	0.0425101	1	0.641694	0	0.852
1_7096277_G_A	0.0182186	0.0182186	1	0.928529	0	0.882
1_7096700_C_T	0.0991903	0.0991903	0.483761	0.28082	0	0.805
1_7101665_T_C	0.0121457	0.0121457	1	0.96976	0	0.811
1_7107665_A_G	0.321862	0.321862	0.770493	0.389813	0	0.796
1_7112390_T_C	0.707317	0.292683	0.877553	0.44594	0.00404858	0.771
1_7115591_G_A	0.0425101	0.0425101	1	0.641694	0	0.906
1_7115948_G_A	0.0263158	0.0263158	0.149569	0.991567	0	0.828
1_7119202_T_C	0.708502	0.291498	0.877667	0.456372	0	0.804
1_7121794_A_G	0.707317	0.292683	0.877553	0.44594	0.00404858	0.784
1_7122726_C_T	0.126016	0.126016	0.389061	0.222599	0.00404858	0.795
1_7122846_G_A	0.0101215	0.0101215	1	0.979778	0	0.776
1_7126357_A_G	0.225322	0.225322	0.350786	0.20104	0.0566802	0.756
1_7129388_C_T	0.617886	0.382114	0.13736	0.075418	0.00404858	0.825
1_7131072_T_G	0.129555	0.129555	1	0.611295	0	0.854
1_7131192_A_G	0.336032	0.336032	0.0149617	0.00825767	0	0.802
1_7141085_G_A	0.0526316	0.0526316	1	0.499551	0	0.801
1_7148644_A_G	0.0101215	0.0101215	1	0.979778	0	0.757
1_7150527_G_A	0.449187	0.449187	0.52244	0.302108	0.00404858	0.823
1_7150577_C_T	0.117886	0.117886	0.756291	0.767613	0.00404858	0.783
1_7151479_T_C	0.194332	0.194332	0.224307	0.129293	0	0.893
1_7151993_G_T	0.0162602	0.0162602	1	0.943845	0.00404858	0.912
1_7156082_G_T	0.593117	0.406883	0.024834	0.014162	0	0.897
1_7157401_A_G	0.373984	0.373984	0.0563226	0.0313761	0.00404858	0.86
1_7162020_G_A	0.046748	0.046748	1	0.583286	0.00404858	0.864
1_7167673_C_T	0.0566802	0.0566802	1	0.444521	0	0.897
1_7170339_C_T	0.132432	0.132432	0.209021	0.134572	0.251012	0.75
1_7177744_C_T	0.370445	0.370445	0.682809	0.364487	0	0.828
1_7177788_A_G	0.0182186	0.0182186	0.0714714	0.99846	0	0.869
1_7179479_C_T	0.293522	0.293522	1	0.543053	0	0.812
1_7179721_T_C	0.726721	0.273279	0.336584	0.180888	0	0.821
1_7181192_A_G	0.0546559	0.0546559	0.528202	0.846462	0	0.8
1_7183119_C_T	0.0647773	0.0647773	1	0.734434	0	0.867
1_7190806_A_G	0.0346939	0.0346939	1	0.750301	0.00809717	0.866
1_7196125_A_G	0.26626	0.26626	0.10168	0.0541356	0.00404858	0.877
1_7196659_C_T	0.255102	0.255102	0.501833	0.814934	0.00809717	0.897
1_7198514_T_C	0.0376106	0.0376106	1	0.731719	0.0850202	0.868
1_7210432_C_T	0.00607287	0.00607287	1	0.993915	0	0.89
1_7210974_G_A	0.0650406	0.0650406	1	0.73283	0.00404858	0.818
1_7211340_T_G	0.672131	0.327869	0.148072	0.0885758	0.0121457	0.773
1_7217727_A_G	0.278455	0.278455	0.207119	0.923657	0.00404858	0.877
1_7217906_C_T	0.364372	0.364372	0.131585	0.0765482	0	0.835
1_7220970_A_G	0.651822	0.348178	0.674344	0.35594	0	0.886
1_7222917_C_T	0.00809717	0.00809717	1	0.987842	0	0.816
1_7236139_C_A	0.0101215	0.0101215	1	0.979778	0	0.876
1_7241523_A_G	0.331915	0.331915	0.0185506	0.994598	0.048583	0.863
1_7252366_C_T	0.25102	0.25102	1	0.526898	0.00809717	0.856
1_7253054_G_A	0.158537	0.158537	0.636485	0.753377	0.00404858	0.875
1_7253426_A_C	0.0204918	0.0204918	1	0.910237	0.0121457	0.819
1_7259142_T_G	0.0121457	0.0121457	1	0.96976	0	0.778
1_7269283_C_T	0.633603	0.366397	0.276363	0.165519	0	0.748
1_7274919_C_T	0.163968	0.163968	0.817791	0.677524	0	0.902
1_7275781_G_A	0.0605381	0.0605381	0.567108	0.81854	0.097166	0.89
1_7280137_T_G	0.0161943	0.0161943	1	0.944069	0	0.81
1_7283786_A_G	0.034413	0.034413	1	0.75211	0	0.844
1_7287980_C_T	0.0102459	0.0102459	1	0.97953	0.0121457	0.824
1_7297837_C_T	0.0365854	0.0365854	1	0.724323	0.00404858	0.879
1_7299892_C_T	0.0121457	0.0121457	1	0.96976	0	0.814
1_7311260_C_A	0.661224	0.338776	0.198449	0.0983508	0.00809717	0.838
1_7311733_C_T	0.01417	0.01417	1	0.957837	0	0.797
1_7317528_A_G	0.0161943	0.0161943	1	0.944069	0	0.797
1_7317541_A_G	0.625506	0.374494	0.0292537	0.992522	0	0.838
1_7318448_T_C	0.793522	0.206478	0.84647	0.665683	0	0.763
1_7324582_G_A	0.0445344	0.0445344	1	0.613204	0	0.853
1_7325255_A_G	0.287449	0.287449	0.756662	0.404473	0	0.883
1_7327719_T_C	0.0445344	0.0445344	0.0734103	0.992166	0	0.791
1_7331060_T_C	0.846939	0.153061	0.808407	0.670544	0.00809717	0.831
1_7331347_G_A	0.307692	0.307692	0.881369	0.64501	0	0.685
1_7338706_A_G	0.180162	0.180162	0.829832	0.435688	0	0.869
1_7348943_T_C	0.753086	0.246914	0.489474	0.832039	0.0161943	0.784
1_7351434_C_T	0.721545	0.278455	0.752375	0.689017	0.00404858	0.839
1_7361338_G_A	0.214575	0.214575	1	0.540194	0	0.837
1_7369931_A_G	0.359375	0.359375	0.884765	0.465158	0.0931174	0.805
1_7375258_C_T	0.25	0.25	1	0.535407	0.00404858	0.764
1_7379198_T_C	0.613821	0.386179	1	0.599872	0.00404858	0.804
1_7386633_A_G	0.875	0.125	0.3901	0.238218	0.0121457	0.766
1_7394728_C_T	0.473141	0.473141	0.797709	0.443648	0.0202429	0.899
1_7400729_C_T	0.01417	0.01417	1	0.957837	0	0.894
1_7402480_T_C	0.455466	0.455466	0.897904	0.638975	0	0.85
1_7402502_T_C	0.668016	0.331984	0.775737	0.432388	0	0.809
1_7405175_A_G	0.0265306	0.0265306	1	0.849278	0.00809717	0.884
1_7408939_C_T	0.0323887	0.0323887	1	0.778157	0	0.805
1_7410182_G_T	0.205285	0.205285	0.844773	0.689165	0.00404858	0.822
1_7412645_T_G	0.0668016	0.0668016	0.291056	0.919234	0	0.782
1_7413096_G_A	0.0222672	0.0222672	1	0.89247	0	0.802
1_7437415_G_T	0.00607287	0.00607287	1	0.993915	0	0.768
1_7442452_G_A	0.00809717	0.00809717	1	0.987842	0	0.875
1_7444592_T_G	0.0142276	0.0142276	1	0.957667	0.00404858	0.903
1_7446956_G_T	0.0506073	0.0506073	0.11738	0.982843	0	0.8
1_7448154_T_C	0.174797	0.174797	0.375698	0.196538	0.00404858	0.883
1_7471157_C_T	0.350202	0.350202	0.780701	0.426309	0	0.87
1_7478076_C_T	0.396761	0.396761	0.288057	0.89619	0	0.788
1_7480345_A_G	0.163968	0.163968	0.6413	0.318824	0	0.735
1_7482757_G_A	0.0711382	0.0711382	0.0239228	0.996302	0.00404858	0.848
1_7485370_G_A	0.257085	0.257085	0.740658	0.408814	0	0.897
1_7489748_A_G	0.346154	0.346154	0.06942	0.975366	0	0.609
1_7490884_G_A	0.0202429	0.0202429	1	0.911298	0	0.833
1_7493231_A_G	0.421053	0.421053	0.794093	0.684241	0	0.877
1_7501060_C_T	0.0404858	0.0404858	1	0.669962	0	0.858
1_7501823_T_C	0.423077	0.423077	1	0.543074	0	0.861
1_7504141_C_A	0.0283401	0.0283401	1	0.827447	0	0.856
1_7510062_A_G	0.315041	0.315041	0.555173	0.298151	0.00404858	0.883
1_7511289_T_C	0.00809717	0.00809717	1	0.987842	0	0.871
1_7511976_T_C	0.0285714	0.0285714	1	0.826132	0.00809717	0.85
1_7513025_C_T	0.679592	0.320408	0.560822	0.765748	0.00809717	0.785
1_7513252_C_T	0.219512	0.219512	1	0.614563	0.00404858	0.877
1_7513294_C_T	0.211382	0.211382	1	0.597595	0.00404858	0.85
1_7517947_C_T	0.168699	0.168699	1	0.614478	0.00404858	0.893
1_7518415_C_T	0.0222672	0.0222672	1	0.89247	0	0.896
1_7518698_T_C	0.0263158	0.0263158	1	0.850431	0	0.818
1_7520601_T_C	0.378543	0.378543	0.892578	0.630721	0	0.803
1_7520629_T_C	0.611336	0.388664	1	0.533702	0	0.825
1_7520980_G_A	0.285714	0.285714	0.638754	0.333546	0.00809717	0.781
1_7521479_G_A	0.0647773	0.0647773	1	0.734434	0	0.876
1_7525346_T_C	0.0303644	0.0303644	0.196687	0.984317	0	0.861
1_7532462_T_C	0.0264228	0.0264228	1	0.849857	0.00404858	0.8
1_7534326_T_C	0.123482	0.123482	0.77318	0.694888	0	0.767
1_7541345_C_T	0.455466	0.455466	0.306669	0.176586	0	0.83
1_7543000_C_T	0.0566802	0.0566802	0.555479	0.826405	0	0.867
1_7545736_C_T	0.0303644	0.0303644	1	0.803313	0	0.89
1_7549740_A_G	0.0607287	0.0607287	0.608246	0.78261	0	0.809
1_7553395_A_G	0.528384	0.471616	0.427396	0.83638	0.0728745	0.536
1_7555008_C_T	0.0203252	0.0203252	1	0.910947	0.00404858	0.847
1_7555103_T_C	0.0611814	0.0611814	0.598263	0.791941	0.0404858	0.8
1_7557152_A_G	0.0894309	0.0894309	0.702696	0.402692	0.00404858	0.866
1_7558789_A_G	0.512658	0.487342	0.604177	0.332644	0.0404858	0.543
1_7561152_C_T	0.449393	0.449393	0.700064	0.373163	0	0.827
1_7567346_C_T	0.386179	0.386179	1	0.599872	0.00404858	0.6
1_7569602_C_T	0.711066	0.288934	0.876228	0.65271	0.0121457	0.853
1_7575666_T_C	0.295547	0.295547	0.44752	0.823486	0	0.84
1_7581999_A_C	0.00607287	0.00607287	1	0.993915	0	0.798
1_7584588_C_A	0.00829876	0.00829876	1	0.987539	0.0242915	0.721
1_7584814_T_G	0.587755	0.412245	1	0.602992	0.00809717	0.815
1_7588413_C_T	0.163968	0.163968	0.25132	0.910244	0	0.877
1_7591504_G_A	0.0323887	0.0323887	1	0.778157	0	0.807
1_7595233_G_A	0.728745	0.271255	0.749988	0.680193	0	0.799
1_7596466_C_T	0.0728745	0.0728745	0.624476	0.252733	0	0.739
1_7598094_C_T	0.0748988	0.0748988	0.374623	0.232868	0	0.866
1_7600905_G_A	0.366397	0.366397	0.890911	0.656368	0	0.865
1_7603317_G_A	0.73374	0.26626	0.87056	0.651235	0.00404858	0.835
1_7611606_C_T	0.390244	0.390244	0.788821	0.411263	0.00404858	0.763
1_7613598_G_A	0.034413	0.034413	0.24789	0.97351	0	0.908
1_7613850_G_A	0.674089	0.325911	0.149208	0.0889102	0	0.851
1_7614283_T_C	0.0242915	0.0242915	1	0.872144	0	0.787
1_7614759_G_A	0.0323887	0.0323887	1	0.778157	0	0.885
1_7616235_G_A	0.445344	0.445344	0.897517	0.462817	0	0.721
1_7616610_T_C	0.502033	0.497967	0.371849	0.194417	0.00404858	0.761
1_7617484_G_A	0.173469	0.173469	0.116918	0.965487	0.00809717	0.885
1_7617555_T_C	0.0506073	0.0506073	0.472321	0.88262	0	0.907
1_7618117_A_C	0.131579	0.131579	0.0475508	0.987346	0	0.828
1_7652590_G_A	0.0222672	0.0222672	1	0.89247	0	0.841
1_7652817_C_T	0.0222672	0.0222672	1	0.89247	0	0.802
1_7666680_C_T	0.01417	0.01417	1	0.957837	0	0.897
1_7670414_G_A	0.097561	0.097561	0.14178	0.078667	0.00404858	0.886
1_7670420_T_G	0.097166	0.097166	0.141745	0.0795715	0	0.834
1_7682237_T_C	0.0910931	0.0910931	0.236136	0.110134	0	0.887
1_7704071_C_T	0.0566802	0.0566802	1	0.444521	0	0.81
1_7707287_G_A	0.678138	0.321862	0.111147	0.959772	0	0.835
1_7710819_G_A	0.0263158	0.0263158	1	0.850431	0	0.802
1_7713021_A_G	0.663968	0.336032	0.669432	0.359219	0	0.802
1_7717080_C_A	0.186235	0.186235	0.0606613	0.0399442	0	0.85
1_7731730_T_C	0.097166	0.097166	0.711138	0.818291	0	0.882
1_7731876_T_C	0.0364372	0.0364372	1	0.725305	0	0.827
1_7734289_C_T	0.00607287	0.00607287	1	0.993915	0	0.88
1_7736097_A_G	0.380567	0.380567	0.417875	0.850582	0	0.883
1_7745478_C_T	0.0101215	0.0101215	1	0.979778	0	0.822
1_7754651_G_T	0.00607287	0.00607287	1	0.993915	0	0.733
1_7755583_C_T	0.137652	0.137652	0.589193	0.284234	0	0.846
1_7758760_T_C	0.465587	0.465587	0.608844	0.311833	0	0.836
1_7759701_T_G	0.0809717	0.0809717	0.380887	0.179364	0	0.673
1_7763372_G_A	0.00609756	0.00609756	1	0.99389	0.00404858	0.723
1_7779651_G_A	0.0142276	0.0142276	1	0.957667	0.00404858	0.79
1_7779957_C_A	0.0465587	0.0465587	1	0.584623	0	0.902
1_7792411_C_T	0.467347	0.467347	0.249899	0.905563	0.00809717	0.749
1_7795554_C_T	0.17004	0.17004	0.49684	0.244078	0	0.811
1_7797625_A_C	0.0101626	0.0101626	1	0.979696	0.00404858	0.828
1_7811961_A_G	0.202479	0.202479	1	0.612251	0.0202429	0.858
1_7826347_C_T	0.838057	0.161943	1	0.531538	0	0.835
1_7828417_C_A	0.0283401	0.0283401	1	0.827447	0	0.913
1_7830262_T_C	0.184211	0.184211	0.674749	0.375962	0	0.89
1_7834026_G_A	0.153061	0.153061	0.808407	0.670544	0.00809717	0.88
1_7834434_G_A	0.111413	0.111413	0.134727	0.0812495	0.255061	0.799
1_7837842_T_C	0.773469	0.226531	0.715204	0.365714	0.00809717	0.884
1_7845695_T_C	0.629555	0.370445	0.21978	0.12094	0	0.8
1_7856267_C_A	0.184211	0.184211	0.831854	0.701214	0	0.823
1_7861684_A_C	0.2	0.2	0.832359	0.670101	0.129555	0.766
1_7863293_C_T	0.603659	0.396341	0.593734	0.786619	0.00404858	0.823
1_7864873_C_T	0.0307377	0.0307377	1	0.801086	0.0121457	0.776
1_7868725_T_C	0.345528	0.345528	1	0.529176	0.00404858	0.915
1_7869960_A_G	0.0121457	0.0121457	1	0.96976	0	0.713
1_7879063_C_T	0.168699	0.168699	0.36314	0.877839	0.00404858	0.863
1_7879627_C_T	0.135628	0.135628	0.785627	0.721508	0	0.905
1_7880683_T_G	0.184959	0.184959	0.832168	0.696117	0.00404858	0.829
1_7881780_C_T	0.244939	0.244939	0.730466	0.732641	0	0.898
1_7887579_C_G	0.128049	0.128049	0.389541	0.202616	0.00404858	0.756
1_7888215_A_G	0.340164	0.340164	0.198596	0.937147	0.0121457	0.904
1_7897133_A_G	0.184211	0.184211	0.831854	0.701214	0	0.895
1_7904196_A_G	0.0325203	0.0325203	1	0.777338	0.00404858	0.921
1_7909737_C_T	0.0329218	0.0329218	1	0.774844	0.0161943	0.859
1_7911302_C_T	0.0546559	0.0546559	1	0.471798	0	0.794
1_7911437_T_C	0.301619	0.301619	0.17508	0.938791	0	0.9
1_7913004_A_G	0.0161943	0.0161943	1	0.944069	0	0.904
1_7913430_G_A	0.578947	0.421053	0.0365058	0.989483	0	0.87
1_7913445_C_T	0.172065	0.172065	1	0.55887	0	0.782
1_7916387_T_C	0.132114	0.132114	1	0.57839	0.00404858	0.9
1_7918106_T_C	0.693089	0.306911	0.176297	0.947582	0.00404858	0.857
1_7920423_C_T	0.317814	0.317814	0.0402455	0.987205	0	0.865
1_7923038_T_G	0.297521	0.297521	1	0.52588	0.0202429	0.788
1_7926542_A_G	0.773279	0.226721	1	0.491624	0	0.851
1_7934382_G_A	0.0202429	0.0202429	1	0.911298	0	0.771
1_7934518_G_A	0.050813	0.050813	1	0.526237	0.00404858	0.78
1_7936272_G_T	0.631579	0.368421	0.134132	0.951899	0	0.696
1_7937656_T_C	0.0753968	0.0753968	1	0.480418	0.489879	0.758
1_7946441_G_A	0.170732	0.170732	0.373607	0.860402	0.00404858	0.893
1_7952427_G_A	0.349593	0.349593	0.577052	0.763506	0.00404858	0.755
1_7955894_A_G	0.218391	0.218391	0.0243369	0.0130618	0.295547	0.829
1_7961206_C_T	0.568182	0.431818	1	0.552254	0.0202429	0.862
1_7961294_A_G	0.0384615	0.0384615	0.302123	0.958439	0	0.901
1_7965588_C_T	0.0364372	0.0364372	0.274695	0.966548	0	0.883
1_7971078_G_A	0.489879	0.489879	0.251702	0.913707	0	0.855
1_7972201_A_G	0.465447	0.465447	0.369757	0.866719	0.00404858	0.868
1_7975789_A_G	0.0283401	0.0283401	0.172553	0.988339	0	0.879
1_7980338_A_G	0.0286885	0.0286885	0.174533	0.988059	0.0121457	0.887
1_7999602_C_T	0.0283401	0.0283401	0.172553	0.988339	0	0.832
1_8000797_T_C	0.0283401	0.0283401	0.172553	0.988339	0	0.905
1_8003064_G_A	0.0222672	0.0222672	1	0.89247	0	0.843
1_8014568_G_A	0.17004	0.17004	0.0118886	0.996962	0	0.866
1_8016072_G_A	0.0121457	0.0121457	1	0.96976	0	0.807
1_8021973_G_T	0.180162	0.180162	0.0157417	0.996442	0	0.771
1_8022197_G_T	0.180894	0.180894	0.015976	0.996282	0.00404858	0.85
1_8024592_T_C	0.149554	0.149554	0.598521	0.798332	0.0931174	0.87
1_8030300_G_A	0.680162	0.319838	0.382593	0.218885	0	0.894
1_8030994_G_A	0.00607287	0.00607287	1	0.993915	0	0.528
1_8057254_T_C	0.729675	0.270325	0.197104	0.931308	0.00404858	0.901
1_8074334_C_T	0.01417	0.01417	1	0.957837	0	0.906
1_8146619_C_A	0.0327869	0.0327869	0.000980758	0.999977	0.0121457	0.883
1_8149700_G_A	0.0182186	0.0182186	1	0.928529	0	0.817
1_8167180_C_A	0.034413	0.034413	1	0.75211	0	0.852
1_8186775_C_T	0.0404858	0.0404858	0.330038	0.949113	0	0.803
1_8187211_A_G	0.137652	0.137652	0.790613	0.695041	0	0.791
1_8188694_T_G	0.105263	0.105263	0.323502	0.887178	0	0.917
1_8191889_C_T	0.691057	0.308943	0.134627	0.0711022	0.00404858	0.882
1_8192898_G_A	0.469636	0.469636	0.798376	0.413758	0	0.891
1_8195226_T_C	0.712551	0.287449	0.0288515	0.0153165	0	0.794
1_8196065_G_A	0.0121457	0.0121457	0.0302402	0.999814	0	0.824
1_8200157_A_G	0.117409	0.117409	0.0558658	0.990625	0	0.889
1_8212425_C_T	0.665992	0.334008	1	0.508495	0	0.872
1_8217303_C_T	0.712245	0.287755	0.352096	0.201809	0.00809717	0.825
1_8221224_C_T	0.108163	0.108163	0.499679	0.867632	0.00809717	0.836
1_8222156_G_A	0.288618	0.288618	0.0085267	0.00588118	0.00404858	0.787
1_8224147_A_G	0.0508982	0.0508982	1	0.651461	0.323887	0.854
1_8231822_T_C	0.0101215	0.0101215	1	0.979778	0	0.851
1_8243692_T_C	0.0161943	0.0161943	1	0.944069	0	0.795
1_8244145_G_A	0.649798	0.350202	0.780701	0.426309	0	0.878
1_8252684_A_C	0.0345528	0.0345528	1	0.751209	0.00404858	0.891
1_8267513_A_G	0.262195	0.262195	0.410786	0.223965	0.00404858	0.858
1_8270739_C_T	0.00813008	0.00813008	1	0.987793	0.00404858	0.892
1_8272231_G_A	0.262195	0.262195	0.410786	0.223965	0.00404858	0.705
1_8273177_T_G	0.251012	0.251012	0.308842	0.156871	0	0.814
1_8273551_C_T	0.665992	0.334008	0.774745	0.395362	0	0.851
1_8274018_G_A	0.0668016	0.0668016	0.291056	0.919234	0	0.81
1_8274569_G_A	0.0309917	0.0309917	1	0.799573	0.0202429	0.879
1_8274807_A_G	0.1	0.1	0.276541	0.924928	0.00809717	0.808
1_8278899_A_C	0.253036	0.253036	0.615974	0.344733	0	0.816
1_8279716_T_C	0.0334728	0.0334728	1	0.771431	0.0323887	0.775
1_8284000_T_C	0.0668016	0.0668016	0.291056	0.919234	0	0.907
1_8284059_A_C	0.0673469	0.0673469	0.294498	0.917613	0.00809717	0.852
1_8291827_T_C	0.0101215	0.0101215	1	0.979778	0	0.773
1_8291894_T_C	0.0182186	0.0182186	1	0.928529	0	0.818
1_8292761_G_A	0.477733	0.477733	0.798982	0.424393	0	0.798
1_8295130_T_C	0.365145	0.365145	0.16793	0.103982	0.0242915	0.822
1_8298548_G_A	0.0384615	0.0384615	1	0.697877	0	0.81
1_8298557_G_A	0.0384615	0.0384615	1	0.697877	0	0.851
1_8301494_G_A	0.0182186	0.0182186	1	0.928529	0	0.673
1_8306031_T_C	0.0182927	0.0182927	1	0.928244	0.00404858	0.841
1_8306548_G_A	0.0404858	0.0404858	1	0.669962	0	0.751
1_8310062_G_A	0.0959184	0.0959184	0.471315	0.834617	0.00809717	0.862
1_8311959_G_A	0.0101215	0.0101215	1	0.979778	0	0.907
1_8313894_A_G	0.797571	0.202429	0.434246	0.835081	0	0.855
1_8320437_A_G	0.0425101	0.0425101	1	0.641694	0	0.896
1_8323168_C_T	0.0162162	0.0162162	1	0.959682	0.251012	0.808
1_8326968_G_A	0.0147059	0.0147059	1	0.956256	0.0364372	0.91
1_8336247_A_C	0.0303644	0.0303644	1	0.803313	0	0.857
1_8336374_C_T	0.034413	0.034413	1	0.75211	0	0.903
1_8338355_G_A	0.969136	0.0308642	1	0.800332	0.0161943	0.848
1_8341333_G_A	0.0202429	0.0202429	0.0887018	0.99745	0	0.905
1_8352240_C_T	0.0203252	0.0203252	1	0.910947	0.00404858	0.866
1_8362023_T_C	0.00809717	0.00809717	1	0.987842	0	0.838
1_8373208_A_G	0.643725	0.356275	0.165812	0.0934908	0	0.795
1_8382607_G_A	0.803644	0.196356	1	0.519102	0	0.8
1_8389153_C_T	0.097166	0.097166	0.485672	0.303963	0	0.887
1_8395560_G_T	0.180162	0.180162	0.389608	0.864654	0	0.826
1_8397803_C_T	0.285425	0.285425	0.639406	0.320162	0	0.726
1_8402594_T_C	0.0182186	0.0182186	1	0.928529	0	0.817
1_8409704_G_A	0.0590717	0.0590717	0.571352	0.814431	0.0404858	0.701
1_8412935_C_T	0.514228	0.485772	0.523153	0.267848	0.00404858	0.791
1_8412989_A_G	0.775304	0.224696	0.100992	0.966928	0	0.786
1_8419420_A_G	0.1417	0.1417	0.795554	0.434923	0	0.813
1_8430812_T_C	0.0384615	0.0384615	1	0.697877	0	0.862
1_8450425_A_G	0.0121457	0.0121457	1	0.96976	0	0.874
1_8477866_C_T	0.01417	0.01417	1	0.957837	0	0.814
1_8482078_C_T	0.550813	0.449187	0.796504	0.696105	0.00404858	0.868
1_8487323_C_A	0.272358	0.272358	0.146463	0.956135	0.00404858	0.896
1_8487327_T_C	0.0304878	0.0304878	1	0.802576	0.00404858	0.793
1_8490320_T_G	0.272358	0.272358	0.146463	0.956135	0.00404858	0.907
1_8492467_C_T	0.0465587	0.0465587	0.415377	0.913311	0	0.89
1_8492546_T_C	0.0303644	0.0303644	1	0.803313	0	0.846
1_8493545_C_T	0.0161943	0.0161943	0.0559311	0.99914	0	0.791
1_8495292_T_C	0.0162602	0.0162602	0.0561554	0.999133	0.00404858	0.824
1_8495945_T_C	0.272358	0.272358	0.146463	0.956135	0.00404858	0.817
1_8509764_T_C	0.0465587	0.0465587	1	0.584623	0	0.866
1_8520408_G_A	0.01417	0.01417	1	0.957837	0	0.89
1_8526142_G_A	0.611789	0.388211	1	0.559057	0.00404858	0.911
1_8543081_T_C	0.0203046	0.0203046	1	0.930113	0.202429	0.859
1_8551853_G_A	0.0264228	0.0264228	0.150143	0.991499	0.00404858	0.89
1_8554248_C_T	0.0905172	0.0905172	1	0.719926	0.0607287	0.898
1_8554471_T_G	0.275304	0.275304	1	0.614385	0	0.911
1_8586563_C_A	0.797571	0.202429	0.84355	0.424478	0	0.885
1_8630602_A_G	0.0306122	0.0306122	0.198166	0.984069	0.00809717	0.889
1_8633341_C_T	0.0121457	0.0121457	1	0.96976	0	0.902
1_8658834_T_C	0.0445344	0.0445344	1	0.613204	0	0.801
1_8675291_C_A	0.0303644	0.0303644	1	0.803313	0	0.822
1_8720825_T_C	0.01417	0.01417	1	0.957837	0	0.891
1_8750511_C_T	0.034413	0.034413	1	0.75211	0	0.886
1_8751268_C_T	0.798781	0.20122	0.321128	0.172401	0.00404858	0.871
1_8759554_T_C	0.314583	0.314583	0.881843	0.485684	0.0283401	0.873
1_8778075_C_T	0.0161943	0.0161943	1	0.944069	0	0.895
1_8783614_G_A	0.0530612	0.0530612	0.503429	0.863357	0.00809717	0.891
1_8788907_C_T	0.211382	0.211382	0.84867	0.446265	0.00404858	0.865
1_8798277_C_T	0.0162602	0.0162602	1	0.943845	0.00404858	0.753
1_8798765_C_T	0.00672646	0.00672646	1	0.993258	0.097166	0.88
1_8799811_C_T	0.0182186	0.0182186	1	0.928529	0	0.814
1_8826651_C_T	0.0177665	0.0177665	1	0.947246	0.202429	0.774
1_8828260_G_T	0.0123153	0.0123153	1	0.975401	0.178138	0.74
1_8868406_A_G	0.27551	0.27551	0.873689	0.629752	0.00809717	0.883
1_8906301_A_G	0.538618	0.461382	1	0.526471	0.00404858	0.791
1_8910347_G_A	0.285425	0.285425	0.535841	0.781937	0	0.895
1_8918795_T_C	0.815789	0.184211	1	0.544108	0	0.865
1_8926868_C_T	0.528455	0.471545	0.608635	0.773153	0.00404858	0.822
1_8931149_C_T	0.284553	0.284553	0.53152	0.800867	0.00404858	0.745
1_8935610_T_C	0.01417	0.01417	1	0.957837	0	0.866
1_8952723_T_G	0.0142857	0.0142857	1	0.957495	0.00809717	0.621
1_8954683_C_T	0.0303644	0.0303644	1	0.803313	0	0.884
1_8960153_G_A	0.291498	0.291498	0.356749	0.867414	0	0.901
1_8978514_A_G	0.279592	0.279592	0.42691	0.209862	0.00809717	0.89
1_8981813_T_C	0.00607287	0.00607287	1	0.993915	0	0.768
1_8985988_G_A	0.272358	0.272358	0.42036	0.859711	0.00404858	0.783
1_8986682_G_T	0.833333	0.166667	0.591125	0.804965	0.271255	0.782
1_8987259_C_T	0.493878	0.493878	0.124808	0.960619	0.00809717	0.787
1_8987340_G_T	0.182186	0.182186	0.673186	0.728546	0	0.867
1_8991873_C_T	0.573469	0.426531	0.516184	0.787498	0.00809717	0.83
1_9000220_A_G	0.0587045	0.0587045	0.582189	0.805098	0	0.796
1_9000882_C_T	0.147773	0.147773	1	0.551149	0	0.825
1_9002569_C_A	0.0367347	0.0367347	1	0.723335	0.00809717	0.816
1_9003178_C_T	0.0303644	0.0303644	0.196687	0.984317	0	0.81
1_9005310_C_T	0.0303644	0.0303644	0.196687	0.984317	0	0.707
1_9009214_C_T	0.390688	0.390688	0.506501	0.289265	0	0.841
1_9009451_G_C	0.0647773	0.0647773	1	0.734434	0	0.868
1_9010405_C_T	0.166667	0.166667	0.165079	0.952718	0.00404858	0.859
1_9011421_A_G	0.0323887	0.0323887	0.221843	0.979404	0	0.9
1_9011722_G_T	0.623482	0.376518	0.787225	0.668833	0	0.884
1_9015954_T_C	0.01417	0.01417	1	0.957837	0	0.898
1_9017091_C_T	0.160569	0.160569	1	0.557085	0.00404858	0.813
1_9026751_G_A	0.0284553	0.0284553	1	0.826792	0.00404858	0.864
1_9029539_G_A	0.00607287	0.00607287	1	0.993915	0	0.88
1_9030964_C_T	0.235772	0.235772	0.220353	0.136032	0.00404858	0.774
1_9034483_C_T	0.0121457	0.0121457	1	0.96976	0	0.863
1_9034598_A_G	0.398785	0.398785	0.894429	0.639618	0	0.783
1_9034966_A_C	0.0222672	0.0222672	1	0.89247	0	0.787
1_9036614_A_G	0.0404858	0.0404858	1	0.669962	0	0.757
1_9038985_T_C	0.0101215	0.0101215	1	0.979778	0	0.872
1_9039022_G_A	0.762195	0.237805	0.860972	0.461484	0.00404858	0.851
1_9045124_C_T	0.605263	0.394737	0.69055	0.715617	0	0.839
1_9049032_G_T	0.373984	0.373984	0.496637	0.809516	0.00404858	0.895
1_9060210_T_C	0.138655	0.138655	0.586496	0.302398	0.0364372	0.762
1_9060789_G_A	0.0769231	0.0769231	0.37439	0.214014	0	0.889
1_9061382_T_C	0.224696	0.224696	0.715525	0.379776	0	0.826
1_9068020_C_T	0.0546559	0.0546559	0.528202	0.846462	0	0.879
1_9068386_G_A	0.134146	0.134146	0.0929779	0.0444202	0.00404858	0.827
1_9069412_G_A	0.23374	0.23374	0.593588	0.78055	0.00404858	0.792
1_9070184_C_T	0.0161943	0.0161943	1	0.944069	0	0.788
1_9073801_C_T	0.37247	0.37247	0.786405	0.43085	0	0.868
1_9074465_C_T	0.0587045	0.0587045	1	0.417811	0	0.811
1_9078111_T_C	0.00607287	0.00607287	1	0.993915	0	0.74
1_9080734_C_T	0.676113	0.323887	0.309513	0.168478	0	0.89
1_9087728_A_G	0.0493274	0.0493274	1	0.580189	0.097166	0.885
1_9100479_G_A	0.178862	0.178862	0.830096	0.460766	0.00404858	0.728
1_9102889_G_A	0.062753	0.062753	1	0.759024	0	0.894
1_9116899_A_C	0.269231	0.269231	1	0.593278	0	0.855
1_9118423_C_T	0.0101215	0.0101215	1	0.979778	0	0.889
1_9118596_C_A	0.338057	0.338057	1	0.545525	0	0.881
1_9127159_C_A	0.578947	0.421053	0.296308	0.896614	0	0.807
1_9129945_A_G	0.649798	0.350202	0.123634	0.961086	0	0.773
1_9133405_A_C	0.0283401	0.0283401	1	0.827447	0	0.777
1_9134607_C_A	0.0587045	0.0587045	0.582189	0.805098	0	0.854
1_9135369_T_C	0.206478	0.206478	0.436782	0.227058	0	0.747
1_9136721_A_C	0.0364372	0.0364372	0.274695	0.966548	0	0.901
1_9140078_T_C	0.232794	0.232794	0.211849	0.931137	0	0.896
1_9151482_A_G	0.0161943	0.0161943	1	0.944069	0	0.83
1_9152441_A_G	0.00643777	0.00643777	1	0.993548	0.0566802	0.684
1_9153629_T_C	0.168699	0.168699	0.820819	0.435297	0.00404858	0.71
1_9155701_C_T	0.0323887	0.0323887	0.221843	0.979404	0	0.858
1_9158997_T_C	0.384615	0.384615	0.893585	0.615166	0	0.831
1_9159671_C_T	0.0222672	0.0222672	1	0.89247	0	0.795
1_9160365_A_G	0.0587045	0.0587045	0.194902	0.959572	0	0.83
1_9162490_A_G	0.544898	0.455102	0.796641	0.686189	0.00809717	0.81
1_9164133_G_A	0.544715	0.455285	0.797837	0.662853	0.00404858	0.815
1_9165283_C_T	0.0121457	0.0121457	1	0.96976	0	0.891
1_9180359_C_A	0.11	0.11	0.218168	0.138248	0.392713	0.747
1_9180430_T_G	0.0242915	0.0242915	1	0.872144	0	0.843
1_9182914_C_T	0.686992	0.313008	0.238894	0.908866	0.00404858	0.916
1_9190254_C_A	0.11875	0.11875	1	0.565783	0.0283401	0.871
1_9195409_C_T	0.092437	0.092437	1	0.680849	0.0364372	0.801
1_9198611_C_T	0.0273109	0.0273109	1	0.845096	0.0364372	0.813
1_9205179_G_A	0.587398	0.412602	0.599238	0.765086	0.00404858	0.871
1_9210262_G_A	0.317073	0.317073	0.376404	0.873214	0.00404858	0.868
1_9213962_A_G	0.0404858	0.0404858	1	0.669962	0	0.87
1_9216147_T_C	0.054878	0.054878	1	0.470276	0.00404858	0.87
1_9217688_C_T	0.0748988	0.0748988	0.374623	0.232868	0	0.847
1_9219466_T_G	0.947154	0.0528455	0.501935	0.86429	0.00404858	0.822
1_9225184_G_A	0.591093	0.408907	0.431004	0.240396	0	0.817
1_9240604_C_T	0.0850202	0.0850202	0.396272	0.91745	0	0.78
1_9245572_G_T	0.174797	0.174797	0.375698	0.196538	0.00404858	0.811
1_9248627_T_C	0.0526316	0.0526316	1	0.499551	0	0.901
1_9254456_G_A	0.034413	0.034413	1	0.75211	0	0.762
1_9256200_G_A	0.350202	0.350202	0.0687058	0.979355	0	0.883
1_9263101_A_G	0.0222672	0.0222672	1	0.89247	0	0.731
1_9269638_A_G	0.771255	0.228745	1	0.601355	0	0.821
1_9270888_G_A	0.0101215	0.0101215	1	0.979778	0	0.9
1_9272879_T_C	0.174089	0.174089	0.659118	0.352816	0	0.877
1_9275194_G_A	0.579399	0.420601	0.138713	0.957521	0.0566802	0.848
1_9278271_G_T	0.034413	0.034413	1	0.75211	0	0.845
1_9280173_A_G	0.0263158	0.0263158	1	0.850431	0	0.856
1_9282862_C_T	0.121457	0.121457	0.766428	0.721097	0	0.83
1_9292282_G_A	0.182186	0.182186	0.399668	0.845909	0	0.808
1_9300608_T_C	0.380567	0.380567	0.417875	0.850582	0	0.802
1_9307230_T_A	0.188259	0.188259	1	0.481496	0	0.86
1_9317604_C_T	0.163968	0.163968	0.48996	0.81769	0	0.858
1_9317851_A_G	0.0384615	0.0384615	1	0.697877	0	0.879
1_9318591_T_C	0.0340426	0.0340426	1	0.767914	0.048583	0.827
1_9324213_C_T	0.139676	0.139676	0.283634	0.922471	0	0.837
1_9329611_C_T	0.0182186	0.0182186	1	0.928529	0	0.797
1_9331952_A_G	0.59919	0.40081	0.595902	0.782435	0	0.832
1_9334714_G_A	0.362348	0.362348	1	0.521798	0	0.879
1_9335745_C_T	0.227459	0.227459	0.715184	0.358674	0.0121457	0.761
1_9338689_T_C	0.756303	0.243697	0.860221	0.43027	0.0364372	0.808
1_9339467_C_T	0.178138	0.178138	0.279756	0.161571	0	0.884
1_9340328_A_G	0.390688	0.390688	0.592663	0.782764	0	0.811
1_9341038_C_T	0.609756	0.390244	0.893734	0.622442	0.00404858	0.841
1_9343799_C_T	0.153689	0.153689	0.469904	0.81609	0.0121457	0.788
1_9347278_G_A	0.331984	0.331984	0.775737	0.432388	0	0.902
1_9348905_T_C	0.0110619	0.0110619	1	0.977901	0.0850202	0.881
1_9352234_G_A	0.0445344	0.0445344	1	0.613204	0	0.889
1_9353513_A_G	0.255102	0.255102	0.614735	0.328859	0.00809717	0.814
1_9354520_C_A	0.270325	0.270325	0.747111	0.703129	0.00404858	0.699
1_9358243_C_T	0.588235	0.411765	0.0202915	0.0102233	0.174089	0.83
1_9358681_G_A	0.413866	0.413866	1	0.591	0.0364372	0.83
1_9365545_T_C	0.0647773	0.0647773	0.265566	0.931157	0	0.79
1_9365673_G_T	0.048583	0.048583	0.101344	0.986585	0	0.749
1_9367398_T_C	0.0222672	0.0222672	1	0.89247	0	0.871
1_9367908_A_G	0.577236	0.422764	0.602389	0.756402	0.00404858	0.814
1_9368388_G_A	0.022541	0.022541	1	0.891195	0.0121457	0.88
1_9370911_A_G	0.651822	0.348178	0.888624	0.464877	0	0.846
1_9375309_C_T	0.439024	0.439024	0.518282	0.797206	0.00404858	0.841
1_9379693_G_A	0.636179	0.363821	0.408144	0.208606	0.00404858	0.858
1_9382285_A_G	0.0182186	0.0182186	1	0.928529	0	0.915
1_9383104_C_T	0.0870445	0.0870445	0.230624	0.134935	0	0.794
1_9388271_G_A	0.554878	0.445122	0.605524	0.771892	0.00404858	0.762
1_9389218_T_C	0.463415	0.463415	0.701152	0.3787	0.00404858	0.767
1_9392728_A_G	0.111789	0.111789	0.32916	0.161929	0.00404858	0.838
1_9394008_T_C	0.671429	0.328571	0.772348	0.405982	0.00809717	0.787
1_9399445_C_T	0.0222672	0.0222672	1	0.89247	0	0.902
1_9400985_G_A	0.0233051	0.0233051	1	0.887642	0.0445344	0.792
1_9401282_G_A	0.913934	0.0860656	0.230642	0.144986	0.0121457	0.858
1_9402403_T_C	0.927126	0.0728745	0.624476	0.252733	0	0.878
1_9407575_G_T	0.481405	0.481405	1	0.555496	0.0202429	0.746
1_9407597_G_A	0.155602	0.155602	1	0.653086	0.0242915	0.804
1_9408959_A_C	0.0506073	0.0506073	1	0.527679	0	0.825
1_9415468_C_T	0.0182927	0.0182927	1	0.928244	0.00404858	0.804
1_9415727_G_A	0.279352	0.279352	0.428749	0.853693	0	0.786
1_9425312_T_C	0.0611354	0.0611354	0.584655	0.80396	0.0728745	0.617
1_9425540_C_T	0.352227	0.352227	0.263877	0.916996	0	0.885
1_9426027_C_T	0.712766	0.287234	0.264845	0.909724	0.048583	0.864
1_9427869_G_A	0.827935	0.172065	0.500454	0.844678	0	0.81
1_9429721_C_T	0.0161943	0.0161943	1	0.944069	0	0.8
1_9433576_C_T	0.0445344	0.0445344	0.386796	0.92659	0	0.908
1_9441040_C_T	0.457317	0.457317	0.797325	0.416252	0.00404858	0.87
1_9447371_T_C	0.347561	0.347561	0.888962	0.490215	0.00404858	0.816
1_9455244_G_A	0.00809717	0.00809717	1	0.987842	0	0.858
1_9465155_T_C	0.795547	0.204453	0.556153	0.813491	0	0.863
1_9465544_T_G	0.0543933	0.0543933	1	0.487429	0.0323887	0.548
1_9466292_C_A	0.489796	0.489796	0.306341	0.89276	0.00809717	0.795
1_9467570_G_A	0.0688259	0.0688259	0.612763	0.295432	0	0.855
[truncated: 499,101 more rows]
